# Supplementary material for: Bacterial Microcompartment-Dependent 1,2-Propanediol Utilization of Propionibacterium freudenreichii
Source: Front Microbiol. 2021 May 12;12:679827. doi: 10.3389/fmicb.2021.679827 (PMC8149966; doi:10.3389/fmicb.2021.679827)
Supplement: Supplementary file 1 [file Data_Sheet_1.XLSX]

## Sheet: PDU cluster
Gene Locus		strand	Gene Start	Gene End	Gene Name	Protein ID	Protein annotation in NCBI	BMC shell proteins
Loci 1
RM25_0852			988217	988960	RecO	AJQ90576.1	DNA repair protein RecO
RM25_0853			989124	990512	PcoR	AJQ90577.1	Transcriptional regulator
RM25_0854		c	992074	992280	PduQ	AJQ90578.1	1-propanol dehydrogenase
RM25_0855		c	991652	992077	PduV	AJQ90579.1	Ethanolamine utilization protein EutP
RM25_0856			990469	991599	PduU	AJQ90580.1	Propanediol utilization protein PduU	Yes
RM25_0857			992460	993767		AJQ90581.1	Transposase IS204/IS1001/IS1096/IS1165 family protein
Loci 2
RM25_1258			1452869	1453543		AJQ90972.1	Phage integrase
RM25_1259		c	1453757	1455166	PduP	AJQ90973.1	Propionaldehyde dehydrogenase
RM25_1260		c	1455163	1456248	PduO	AJQ90974.1	Corrinoid adenosyltransferase
RM25_1261		c	1456251	1456523	PduN	AJQ90975.1	Propanediol utilization protein PduN	Yes
RM25_1262		c	1456525	1457409	PduM	AJQ90976.1	Microcompartment protein PduM	Yes
RM25_1263		c	1457406	1458263	PduL	AJQ90977.1	Ethanolamine utilization protein EutJ
RM25_1264		c	1458410	1458688	PduJ	AJQ90978.1	Propanediol utilization protein PduJ	Yes
RM25_1265		c	1458733	1459350	PduK	AJQ90979.1	Propanediol utilization protein PduK	Yes
RM25_1266		c	1459367	1459711	DhaG PduH?	AJQ90980.1	Glycerol dehydratase reactivation factor DhaG
RM25_1267		c	1459708	1461522	PduG	AJQ90981.1	Glycerol dehydratase reactivation factor large subunit
RM25_1268		c	1461558	1462091	PduE	AJQ90982.1	Propanediol dehydratase small subunit
RM25_1269		c	1462100	1462783	PduD	AJQ90983.1	Propanediol dehydratase medium subunit
RM25_1270		c	1462794	1464455	PduC	AJQ90984.1	Propanediol dehydratase large subunit
RM25_1271		c	1464470	1465279	PduB	AJQ90985.1	Propanediol utilization protein PduB	Yes
RM25_1272		c	1465294	1465578	PduA	AJQ90986.1	Propanediol utilization protein PduA	Yes
RM25_1273			1465905	1465997		AJQ90987.1	Hypothetical protein

## Sheet: Peptide hits proteomics
This sheet contains the sequence coverage and peptide hits for each identified protein. This data can also be found in the PRIDE repository using identifier: PXD024700
Database:Uniparc
Protein ID	Sequence coverage [%]	Peptides
UPI000003ACFA	80.4	15
UPI00000B1C1C	25.3	7
UPI00000B32BB	44.7	10
UPI00000B3F9C	18.5	4
UPI00000B85B1	10.4	2
UPI00000BDAFA	30.2	4
UPI00000BDD32	71.4	14
UPI00000BEC4D	70.8	12
UPI000011F912	41.8	38
UPI00001267E5	74.8	11
UPI000012BB8D	42	18
UPI000012C457	37	12
UPI000012C5E3	23.9	7
UPI000016FD52	45.3	21
UPI000016FDFE	63.3	58
UPI00001B05F1	76.8	52
UPI00001B05F5	45.9	9
UPI00001B05F7	69.3	17
UPI000021C458	65.1	49
UPI0000253810	23.9	16
UPI0000253812	13.5	3
UPI00003535B3	53.8	11
UPI00005B73B0	85.1	45
UPI00005B73B1	76.7	21
UPI00005B73B3	24.5	6
UPI00005B73B6	75.5	38
UPI00005B73B7	16.1	6
UPI00005B73BA	58.2	25
UPI00005B73BB	86.4	30
UPI00005B73C0	71.6	11
UPI00005B73C1	61.2	7
UPI00005B73C2	48	22
UPI00005B73C4	60.9	22
UPI00005B73C7	58.8	60
UPI0000E266B6	52.8	20
UPI000175092B	33.5	11
UPI000175092C	19.8	4
UPI0001750930	20	7
UPI000175093C	24.9	6
UPI000175093D	40.9	11
UPI0001BFF0E9	60.3	24
UPI0001D1AF3A	20.2	2
UPI0005D9E92D;UPI0001D1AF3B	3.1	1
UPI0001D5C3A9	5.2	2
UPI0001D5C3AA	30	10
UPI0001D5C3B1	45	9
UPI0001D5C3BE	54.2	16
UPI0001D5C3BF	36.2	8
UPI0001D5C3C0	80.6	14
UPI0001D5C3C2	52.8	17
UPI0001D5C3C3	84.5	11
UPI0001D5C3C4	76.6	28
UPI0001D5C3C5	79.6	14
UPI0001D5C3C6	49.7	10
UPI0001D5C3C7	66.5	25
UPI0001D5C3C8	53.2	8
UPI0001D5C3C9	91.5	12
UPI0001D5C3CA	59.3	12
UPI0001D5C3CB	72.4	11
UPI0001D5C3CC	74.8	15
UPI0001D5C3CD	71.4	23
UPI0001D5C3CE	21.3	1
UPI0001D5C3CF	81.5	14
UPI0001D5C3D0	65.6	16
UPI0001D5C3D1	74	14
UPI0001D5C3D3	53.3	3
UPI0001D5C3D4	68	12
UPI0001D5C3D6	53.3	20
UPI0001D5C3DE	18	1
UPI0001D5C3DF	12.8	1
UPI0001D5C3E0	74	6
UPI0001D5C3E2	59.7	16
UPI0001D5C3E3	59.3	13
UPI0001D5C3E5	59.6	22
UPI0001D5C3E6	73.3	20
UPI0001D5C438	46.7	7
UPI0001D5C459	55.1	14
UPI0001D5C45A	77	12
UPI0001D5C45C	33.6	9
UPI0001D5C45E	36.8	6
UPI0001D5C45F	28	11
UPI0001D5C464	6.9	1
UPI0001D5C465	22.1	7
UPI0001D5C46F	99	18
UPI0001D5C4B8	34.4	4
UPI0001D5C4BB	17.1	4
UPI0001D5C4BF	24.7	7
UPI0001D5C4C0	24.1	2
UPI0001D5C4D0	35.2	8
UPI0001D5C4D8	31.2	12
UPI0001D5C4DD	53.7	19
UPI0001D5C4DE	89	9
UPI0001D5C4E3	50.8	9
UPI0001D5C4F0	4	2
UPI0001D5C4F1	47.4	9
UPI0001D5C4F7	18.7	9
UPI0001D5C4F8	18	13
UPI0001D5C553	32.6	8
UPI0001D5C555	41.5	20
UPI0001D5C556	49.1	11
UPI0001D5C55D	50.3	6
UPI0001D5C55F	23.4	11
UPI0001D5C560	65.3	33
UPI0001D5C568	58.8	34
UPI0001D5C569	69.6	31
UPI0001D5C56C	17.8	9
UPI0001D5C580	45	28
UPI0001D5C584	11.4	2
UPI0001D5C585	16.1	2
UPI0001D5C587	49	22
UPI0001D5C58A	20.7	4
UPI0001D5C5D0	37.4	8
UPI0001D5C5D1	22.2	4
UPI0001D5C5DB	55.8	5
UPI0001D5C5E0	6.4	2
UPI0001D5C5E8	38.1	5
UPI0001D5C5ED	21.2	2
UPI0001D5C5F5	9.5	1
UPI0001D5C5F6	65.1	6
UPI0001D5C5F9	27.6	13
UPI0001D5C5FA	14.3	5
UPI0001D5C5FD	22.3	5
UPI0001D5C5FE	34.3	19
UPI0001D5C5FF	19.7	4
UPI0001D5C601	18.7	6
UPI0001D5C607	28.8	13
UPI0001D5C60D	13.9	10
UPI0001D5C614	100	10
UPI0001D5C615	78.4	18
UPI0001D5C616	51.5	34
UPI0001D5C66B	29.4	17
UPI0001D5C676	52.2	16
UPI0001D5C678	54.1	18
UPI0001D5C67B	17.3	2
UPI0001D5C682	20.3	4
UPI0001D5C684	35.7	10
UPI0001D5C688	52.5	10
UPI0001D5C68B	34.3	13
UPI0001D5C68C	38.4	10
UPI0001D5C691	35.6	4
UPI0001D5C695	45.9	13
UPI0001D5C697	24.1	3
UPI0001D5C699	16.9	6
UPI0001D5C69B	20.5	7
UPI0001D5C69C	22.7	9
UPI0001D5C69D	9	7
UPI0001D5C6A0	22.9	8
UPI0001D5C6A2	53.9	20
UPI0001D5C6FD	37.3	13
UPI0001D5C6FE	43.3	3
UPI0001D5C708	28.4	11
UPI0001D5C709	72.2	12
UPI0001D5C70A	39.7	15
UPI0001D5C70B	35.1	14
UPI0001D5C711	31.1	6
UPI0001D5C713	47.1	14
UPI0001D5C71B	68.7	40
UPI0001D5C71E	38.9	8
UPI0001D5C720	4.7	2
UPI0001D5C77C	18.9	6
UPI0001D5C785	84	12
UPI0001D5C787	91	20
UPI0001D5C78A	65.4	9
UPI0001D5C78E	37.8	3
UPI0001D5C792	7.8	1
UPI0001D5C793	4.2	1
UPI0001D5C794	34.6	7
UPI0001D5C795	58.2	31
UPI0001D5C798	16	4
UPI0001D5C79A	11.6	2
UPI0001D5C79E	36	10
UPI0001D5C7A0	12.2	3
UPI0001D5C7A4	51.4	16
UPI0001D5C7A6	10.8	3
UPI0001D5C7A8	34.4	8
UPI0001D5C803	28.5	8
UPI0001D5C804	18.1	4
UPI0001D5C80A	29.6	7
UPI0001D5C80B	49.7	28
UPI0001D5C80D	8.1	3
UPI0001D5C815	21	5
UPI0001D5C816	39.9	8
UPI0001D5C817	46.6	9
UPI0001D5C818	45.2	15
UPI0001D5C81B	54.6	16
UPI0001D5C81F	32.6	9
UPI0001D5C824	15.3	2
UPI0001D5C826	68.7	10
UPI0001D5C827	32.2	5
UPI0001D5C828	14.4	5
UPI0001D5C82C	23.2	3
UPI0001D5C880	18.3	2
UPI0001D5C883	36.8	6
UPI0001D5C89C	42.8	7
UPI0001D5C89E	38.1	15
UPI0001D5C89F	45.6	6
UPI0001D5C8A3	16	7
UPI0001D5C8A5	21.2	3
UPI0001D5C8A7	60.9	50
UPI0001D5C8A9	70.1	7
UPI0001D5C8AB	59.7	30
UPI0001D5C8AE	65.9	25
UPI0001D5C8B0	32	8
UPI0001D5C8B1	29.1	4
UPI0001D5C8B2	39.6	6
UPI0001D5C8B3	10.3	2
UPI0001D5C8B7	44.7	38
UPI0001D5C8B8	27.4	10
UPI0001D5C8B9	28.3	17
UPI0001D5C903	2.5	1
UPI0001D5C90A	74.4	7
UPI0001D5C90F	20.6	9
UPI0001D5C911	49.1	33
UPI0001D5C91C	16.7	2
UPI0001D5C921	65.8	25
UPI0001D5C925	51.8	4
UPI0001D5C929	57.6	54
UPI0001D5C92A	19.1	3
UPI0001D5C930	40.9	24
UPI0001D5C932	62.1	12
UPI0001D5C933	62.9	18
UPI0001D5C934	51.3	13
UPI0001D5C938	14.4	2
UPI0001D5C93A	9.6	1
UPI0001D5C93E	58.9	68
UPI0001D5C941	61.2	4
UPI0001D5C942	53.2	6
UPI0001D5C943	65.5	13
UPI0001D5C98B	14	5
UPI0001D5C98D	68.3	31
UPI0001D5C98E	9.5	3
UPI0001D5C98F	70.5	19
UPI0001D5C990	42	3
UPI0001D5C991	46.7	7
UPI0001D5C9A3	48.7	7
UPI0001D5CA14	53.4	68
UPI0001D5CA15	51.3	17
UPI0001D5CA17	44.5	35
UPI0001D5CA19	7.4	3
UPI0001D5CA1E	36.8	20
UPI0001D5CA26	32	6
UPI0001D5CA2A	8.3	2
UPI0001D5CA91	16.1	5
UPI0001D5CA94	70.4	58
UPI0001D5CAA0	39.3	5
UPI0001D5CAA2	24.2	11
UPI0001D5CAA5	80.3	6
UPI0001D5CAB1	69.2	24
UPI0001D5CB16	14.3	4
UPI0001D5CB17	93.9	13
UPI0001D5CB1A	19	1
UPI0001D5CB1B	11.9	4
UPI0001D5CB21	37.2	17
UPI0001D5CB24	31.4	6
UPI0001D5CB26	61.1	29
UPI0001D5CB27	42.8	14
UPI0001D5CB28	51.8	28
UPI0001D5CB2B	55.8	13
UPI0001D5CB2D	12.1	2
UPI0001D5CB2F	14	7
UPI0001D5CB32	8.6	1
UPI0001D5CB33	10.2	3
UPI0001D5CB35	35.7	8
UPI0001D5CB8A	26.3	4
UPI0001D5CB8C	15.4	5
UPI0001D5CB8F	74.1	29
UPI0001D5CB95	39.4	29
UPI0001D5CB96	49.9	46
UPI0001D5CB98	18.7	2
UPI0001D5CB9A	47.9	10
UPI0001D5CB9B	9.9	3
UPI0001D5CB9C	12.8	3
UPI0001D5CB9E	26.2	12
UPI0001D5CBA3	25.1	6
UPI0001D5CBA5	19.6	2
UPI0001D5CBAC	59.2	12
UPI0001D5CBB1	99.2	21
UPI0001D5CBB3	62.2	75
UPI0001D5CBB4	64.7	110
UPI0001D5CBB5	30.1	7
UPI0001D5CBB6	88.5	25
UPI0001D5CBB7	46.2	37
UPI0001D5CBB8	83.6	36
UPI0001D5CBE5	17.5	5
UPI0001D5CBE6	37.7	6
UPI0001D5CBEB	36	5
UPI0001D5CBEE	17.6	3
UPI0001D5CBEF	25	3
UPI0001D5CBF3	35.6	6
UPI0001D5CBF8	54.1	11
UPI0001D5CBF9	4.9	2
UPI0001D5CBFA	31.1	6
UPI0001D5CBFC	47.8	13
UPI0001D5CBFD	52.6	9
UPI0001D5CBFE	31	5
UPI0001D5CBFF	35.4	6
UPI0001D5CC00	71.2	12
UPI0001D5CC02	35.5	3
UPI0001D5CC05	41.1	9
UPI0001D5CC06	43.8	18
UPI0001D5CC07	45.8	21
UPI0001D5CC22	83.3	14
UPI0001D5CC23	62	10
UPI0001D5CC24	48.4	6
UPI0001D5CC28	39.5	3
UPI0001D5CC29	49.6	8
UPI0001D5CC2B	10.3	2
UPI0001D5CC34	31	9
UPI0001D5CC35	32	3
UPI0001D5CC36	65.5	54
UPI0001D5CC37	27.3	8
UPI0001D5CC38	19	8
UPI0001D5CC3A	49.6	22
UPI0001D5CC3B	13.3	2
UPI0001D5CC3C	67.9	27
UPI0001D5CC3F	34.9	24
UPI0001D5CC43	29.9	4
UPI0001D5CC44	38.1	9
UPI0001D5CC45	13.3	4
UPI0001D5CC47	35	10
UPI0001D5CC48	28.1	7
UPI0001D5CC49	54.4	11
UPI0001D5CC4A	21.8	4
UPI0001D5CC4B	15.8	4
UPI0001D5CC4D	26.5	15
UPI0001D5CC53	5.8	2
UPI0001D5CC5B	70.5	9
UPI0001D5CC61	11.5	2
UPI0001D5CC62	47.4	22
UPI0001D5CC66	15.7	2
UPI0001D5CC6B	10.7	1
UPI0001D5CC70	5.9	1
UPI0001D5CC76	73.4	10
UPI0001D5CC77	28.2	11
UPI0001D5CC78	40.2	7
UPI0001D5CC8C	25.9	8
UPI0001D5CC91	24.2	2
UPI0001D5CC93	11.7	1
UPI0001D5CC94	33.9	6
UPI0001D5CC95	28.8	14
UPI0001D5CC96	49.4	15
UPI0001D5CC9F	49.9	17
UPI0001D5CCA0	60.1	19
UPI0001D5CCA4	42.3	23
UPI0001D5CCA5	44	9
UPI0001D5CCA6	50.6	12
UPI0001D5CCA8	29.7	7
UPI0001D5CCA9	26.4	7
UPI0001D5CCAA	22.2	4
UPI0001D5CCAC	40	11
UPI0001D5CCBD	30.6	6
UPI0001D5CCBF	47.1	10
UPI0001D5CCC0	31.2	5
UPI0001D5CCC6	14.8	2
UPI0001D5CCCA	8.8	2
UPI0001D5CCCC	38.2	3
UPI0001D5CCCD	70.4	12
UPI0001D5CCD0	42.3	3
UPI0001D5CCD1	45.8	10
UPI0001D5CCD2	36.2	14
UPI0001D5CCD6	27.8	4
UPI0001D5CCD7	75.8	13
UPI0001D5CCE6	46	13
UPI0001D5CCEF	45.3	6
UPI0001D5CCF7	19	2
UPI0001D5CCFF	30	6
UPI0001D5CD00	13.7	8
UPI0001D5CD03	37.7	28
UPI0001D5CD04	11.5	1
UPI0001D5CD05	40.5	6
UPI0001D5CD06	48.8	9
UPI0001D5CD07	50.6	6
UPI0001D5CD08	23.6	2
UPI0001D5CD09	30.7	5
UPI0001D5CD10	33.3	5
UPI0001D5CD15	22	2
UPI0001D5CD16	17.8	2
UPI0001D5CD1A	40.9	10
UPI0001D5CD1B	77.4	65
UPI0001D5CD1C	26.9	2
UPI0001D5CD1D	36.1	11
UPI0001D5CD1E	9.9	5
UPI0001D5CD1F	14.4	8
UPI0001D5CD21	36.1	5
UPI0001D5CD27	39.1	15
UPI0001D5CD28	29.3	3
UPI0001D5CD2A	87.6	21
UPI0001D5CD2C	52.8	14
UPI0001D5CD2F	48.8	22
UPI0001D5CD38	49.1	8
UPI0001D5CD3D	49.4	42
UPI0001D5CD46	54.5	10
UPI0001D5CD47	51.8	12
UPI0001D5CD49	32.6	6
UPI0001D5CD4A	54.7	4
UPI0001D5CD4B	17.7	3
UPI0001D5CD55	41.3	27
UPI0001D5CD56	19.1	4
UPI0001D5CD59	26.8	7
UPI0001D5CD5A	62.2	11
UPI0001D5CD5C	32.1	7
UPI0001D5CD5E	29.3	5
UPI0001D5CD69	42.6	28
UPI0001D5CD6D	52.6	15
UPI0001D5CD6E	82.8	19
UPI0001D5CD6F	55.6	14
UPI0001D5CD70	20.4	6
UPI0001D5CD73	52.3	23
UPI0001D5CD79	59	26
UPI0001D5CD7A	64	26
UPI0001D5CD7C	53.7	60
UPI0001D5CD7D	29.7	4
UPI0001D5CD83	14	3
UPI0001D5CD84	22.6	10
UPI0001D5CD85	28.4	5
UPI0001D5CD87	6.4	1
UPI0001D5CD88	44.1	14
UPI0001D5CD95	69.2	12
UPI0001D5CD99	11.2	5
UPI0001D5CD9B	45.5	15
UPI0001D5CD9D	50.8	22
UPI0001D5CD9F	58.8	22
UPI0001D5CDA0	22.6	7
UPI0001D5CDA3	32.2	19
UPI0001D5CDAB	11.1	2
UPI0001D5CDAC	40.5	17
UPI0001D5CDAE	25.1	9
UPI0001D5CDB3	35.4	5
UPI0001D5CDB7	12.1	5
UPI0001D5CDB8	37.4	17
UPI0001D5CDB9	31.6	12
UPI0001D5CDBD	55.1	22
UPI0001D5CDBF	30	14
UPI0001D5CDC1	42.9	8
UPI0001D5CDC2	44.4	18
UPI0001D5CDCA	12.7	3
UPI0001D5CDCD	95.5	8
UPI0001D5CDD4	39.4	4
UPI0001D5CDD6	43.9	5
UPI0001D5CDD8	8.2	5
UPI0001D5CDDA	27.5	11
UPI0001D5CDE3	26	7
UPI0001D5CDE4	41.8	8
UPI0001D5CDE9	55.3	14
UPI0001D5CDF1	44	10
UPI0001D5CDF4	52.6	31
UPI0001D5CDF5	28.2	11
UPI0001D5CE02	44	14
UPI0001D5CE03	32	7
UPI0001D5CE04	29.5	7
UPI0001D5CE05	11.7	3
UPI0001D5CE06	21	8
UPI0001D5CE07	43.9	33
UPI0001D5CE08	48.1	19
UPI0001D5CE09	32.8	1
UPI0001D5CE0A	25.5	7
UPI0001D5CE0C	64.1	6
UPI0001D5CE10	27.6	18
UPI0001D5CE12	13.8	3
UPI0001D5CE27	42.3	22
UPI0001D5CE28	32	6
UPI0001D5CE29	32.3	15
UPI0001D5CE30	39.6	12
UPI0001D5CE36	56.8	8
UPI0001D5CE37	52.8	34
UPI0001D5CE38	37.8	18
UPI0001D5CE39	13.1	5
UPI0001D5CE3C	36.8	4
UPI0001D5CE3E	4	1
UPI0001D5CE3F	89.1	9
UPI0001D5CE44	52.9	8
UPI0001D5CE47	71.2	14
UPI0001D5CE48	49.6	16
UPI0001D5CE49	58.7	56
UPI0001D5CE4C	54.1	8
UPI0001D5CE4E	69.3	18
UPI0001D5CE51	60.9	25
UPI0001D5CE52	20	1
UPI0001D5CE57	46.2	9
UPI0001D5CE5B	53.6	8
UPI0001D5CE69	38.3	7
UPI0001D5CE6D	37.3	11
UPI0001D5CE6F	23.3	4
UPI0001D5CE71	15	4
UPI0001D5CE73	26.8	2
UPI0001D5CE76	12.8	7
UPI0001D5CE7A	10.9	2
UPI0001D5CE7C	22.8	10
UPI0001D5CE7D	31.6	5
UPI0001D5CE80	49.2	4
UPI0001D5CE84	74.8	15
UPI0001D5CE85	60.6	57
UPI0001D5CE86	87.4	13
UPI0001D5CE87	30.8	9
UPI0001D5CE88	48	26
UPI0001D5CE89	8.4	3
UPI0001D5CE8B	71.9	10
UPI0001D5CE8C	55.7	55
UPI0001D5CE8F	66.9	8
UPI0001D5CE97	76.2	25
UPI0001D5CE99	73	25
UPI0001D5CE9A	78.8	40
UPI0001D5CE9D	30.6	7
UPI0001D5CE9E	14.1	4
UPI0001D5CEA6	33.2	5
UPI0001D5CEB3	15.7	4
UPI0001D5CEB5	43.9	9
UPI0001D5CEB9	52.9	2
UPI0001D5CEBB	37.3	15
UPI0001D5CEBE	29.2	9
UPI0001D5CEC5	59.1	12
UPI0001D5CEC7	56	14
UPI0001D5CECA	32.7	15
UPI0001D5CECB	29.5	3
UPI0001D5CECC	26.7	3
UPI0001D5CECE	73.1	18
UPI0001D5CECF	47.8	3
UPI0001D5CED0	66.9	26
UPI0001D5CED1	76.9	34
UPI0001D5CED6	47.1	9
UPI0001D5CED7	58.1	19
UPI0001D5CEDB	9.3	1
UPI0001D5CEDD	95.5	43
UPI0001D5CEE8	31.5	6
UPI0001D5CF15	17.3	4
UPI0001D5CF17	42.4	32
UPI0001D5CF1A	72.7	37
UPI0001D5CF1E	82.6	13
UPI0001D5CF21	47.2	9
UPI0001D5CF22	88.9	51
UPI0001D5CF24	66.5	11
UPI0001D5CF25	35.5	9
UPI0001D5CF26	69.5	28
UPI0001D5CF28	54.2	19
UPI0001D5CF29	37.7	12
UPI0001D5CF2A	7.6	4
UPI0001D5CF2E	49.5	24
UPI0001D5CF3E	13.6	2
UPI0001D5CF45	22.6	10
UPI0001D5CF46	64.2	31
UPI0001D5CF52	42.7	19
UPI0001D5CF53	41.4	10
UPI0001D5CF55	27.2	6
UPI0001D5CF56	58.8	7
UPI0001D5CF60	45.3	3
UPI0001D5CF64	20.5	6
UPI0001D5CF65	60.3	13
UPI0001D5CF67	36.8	14
UPI0001D5CF69	44.8	4
UPI0001D5CF6C	66.9	9
UPI0001D5CF6E	33.1	4
UPI0001D5CF73	56	36
UPI0001D5CF74	25.2	8
UPI0001D5CF7D	65.2	6
UPI0001D5CF85	49.4	7
UPI0001D5CF87	32.8	3
UPI0001D5CF89	60.4	6
UPI0001D5CF8A	76.9	19
UPI0001D5CF8C	26.6	7
UPI0001D5CF8F	41.1	27
UPI0001D5CF90	32	9
UPI0001D5CF91	30.5	8
UPI0001D5CF93	21.5	3
UPI0001D5CF9E	54.4	7
UPI0001D5CFA3	3.5	1
UPI0001D5CFAA	16.7	1
UPI0001D5CFAE	69.1	15
UPI0001D5CFB5	53.8	25
UPI0001D5CFB6	7.3	2
UPI0001D5CFB8	11.9	4
UPI0001D5CFB9	20.4	5
UPI0001D5CFC0	39.5	7
UPI0001D5CFC1	28.1	10
UPI0001D5CFC9	43.2	52
UPI0001D5CFCA	2.4	1
UPI0001D5CFCF	57.6	17
UPI0001D5CFD0	42.5	10
UPI0001D5CFD1	49.4	35
UPI0001D5CFD2	14.9	1
UPI0001D5CFD3	40.1	11
UPI0001D5CFD4	38.4	9
UPI0001D5CFD6	30.8	11
UPI0001D5CFD9	19.1	4
UPI0001D5CFDC	14.3	4
UPI0001D5CFDD	22.1	14
UPI0001D5CFDE	19.1	5
UPI0001D5CFE0	26.8	7
UPI0001D5CFE7	23	4
UPI0001D5CFE8	48.1	14
UPI0001D5CFE9	12.8	1
UPI0001D5CFEE	47.3	3
UPI0001D5CFEF	55.4	4
UPI0001D5CFF2	42	12
UPI0001D5CFF3	34.9	11
UPI0001D5CFF5	36.1	13
UPI0001D5CFF6	31.1	4
UPI0001D5CFF7	31.7	11
UPI0001D5CFF8	72.8	38
UPI0001D5D003	46.5	7
UPI0001D5D005	51.3	10
UPI0001D5D006	39.3	5
UPI0001D5D007	15.3	2
UPI0001D5D00B	67.4	11
UPI0001D5D00E	20.1	3
UPI0001D5D00F	21.2	7
UPI0001D5D01A	41.7	16
UPI0001D5D020	7.2	2
UPI0001D5D025	52.1	16
UPI0001D5D026	77.4	32
UPI0001D5D028	9.9	1
UPI0001D5D02A	60.4	12
UPI0001D5D02B	22.8	2
UPI0001D5D032	30.1	23
UPI0001D5D033	26.1	9
UPI0001D5D044	49.4	8
UPI0001D5D04A	42.1	8
UPI0001D5D04B	19	3
UPI0001D5D055	16.9	1
UPI0001D5D057	36.7	7
UPI0001D5D05C	26.1	14
UPI0001D5D05D	23.1	6
UPI0001D5D05E	9.7	3
UPI0001D5D067	42.1	7
UPI0001D5D07C	53.7	14
UPI0001D5D080	8.2	6
UPI0001D5D089	47.7	13
UPI0001D5D08B	33.3	7
UPI0001D5D08C	32.1	6
UPI0001D5D08D	19.4	4
UPI0001D5D08F	3.4	1
UPI0001D5D090	38.2	11
UPI0001D5D091	66.7	27
UPI0001D5D096	36.6	6
UPI0001D5D09B	20.2	5
UPI0001D5D09D	16.1	5
UPI0001D5D0A0	61.7	11
UPI0001D5D0A8	13.9	6
UPI0001D5D0A9	21.9	4
UPI0001D5D0B8	23.8	6
UPI0001D5D0CB	39.9	16
UPI0001D5D0CF	70	4
UPI0001D5D0D2	30.2	4
UPI0001D5D0DA	23.6	7
UPI0001D5D0DE	21.6	4
UPI0001D5D0F2	8.4	3
UPI0001D5D0FC	46.6	9
UPI0001D5D0FE	19.1	4
UPI0001D5D100	24.4	8
UPI0001D5D101	5.4	1
UPI0001D5D102	38	16
UPI0001D5D109	48.7	18
UPI0001D5D10C	6.8	1
UPI0001D5D10D	19.7	5
UPI00029877BC	12.4	2
UPI000320A7C0	38.8	11
UPI000320BB92	9	2
UPI000320BD35	17.1	2
UPI000320CB5C	26.4	7
UPI000320CD18	24.2	5
UPI000320E091	56.8	5
UPI0003210E5A	80.4	43
UPI0003211937	32.2	7
UPI0003211971	36	8
UPI000321291B	26.9	3
UPI0003212EB2	21.9	5
UPI00032141B4	68.7	14
UPI000321711F	57.1	24
UPI0003217535	37.8	19
UPI000321840F	36.1	7
UPI0003219037	5	1
UPI000321BDB0	46.3	9
UPI000321F3E1	27	6
UPI000321F7A7	44.1	16
UPI00032221EF	31.6	29
UPI00032237CA	34	12
UPI0003225B39	20.7	6
UPI0003226DF0	89.5	12
UPI0003228218	75.4	24
UPI0003228A97	22.9	3
UPI0003228C8C	10	2
UPI000322CE79	7.8	2
UPI000322EC92	11.1	1
UPI000323036B	18.4	5
UPI000323070B	31.5	6
UPI0003231543	22.3	6
UPI00032329DA	94.4	20
UPI0003232B18	17.7	3
UPI0003233A02	16.3	4
UPI00032357DF	20	4
UPI000323AE06	42.1	9
UPI00032400F1	19.9	7
UPI00032404AE	57.3	28
UPI0003243230	30.3	7
UPI0003245B56	14.2	3
UPI0003246E49	18.5	4
UPI0003247EA7	66.9	23
UPI000324962C	4.4	1
UPI00032498B4	23.8	8
UPI000324A624	49.5	13
UPI000324BA90	43.1	13
UPI000324BD76	15.7	2
UPI000324DC27	73.9	23
UPI000324E1C7	46.4	15
UPI000324E55F	26.2	7
UPI00032509DB	27.3	5
UPI0003250A1B	2.7	1
UPI0003251C14	41.2	3
UPI0003253E71	28.7	8
UPI00032597BE	26.5	3
UPI0003262EF7	10.7	6
UPI00032644AD	19	4
UPI0003267E56	76.2	15
UPI0003269BB4	28.4	5
UPI000326A456	39	9
UPI000326A74B	43.5	15
UPI000326BF9F	61.7	17
UPI0003BFD774	11.7	3
UPI00040F78DA	17.6	3
UPI00049EB1A3	45.2	6
UPI00049EB7B6	4.1	1
UPI00049EC605	21	7
UPI00049ECCE9	7.6	3
UPI00049EDCB5	39.2	47
UPI00049EE33B	29.1	13
UPI00049EE7C8	25.8	3
UPI00049EEA57	27.5	7
UPI00049EF8DA	9.9	4
UPI00049F14A9	8.1	1
UPI00049F14F1	33.9	7
UPI00049F18E4	22.1	5
UPI00049F1CF7	13.9	1
UPI00049F1F63	22.5	13
UPI00049F2042	14.5	4
UPI00049F2108	30.4	8
UPI00049F246E	57.4	8
UPI00049F289E	76.7	20
UPI00049F2D92	4.5	2
UPI00049F40C3	22.3	20
UPI00049F4198	31.2	12
UPI00049F452B	8.9	4
UPI00049F5552	5.2	3
UPI00049F602E	34.7	13
UPI00049F67AC	54	21
UPI00049F6F9C	61.5	23
UPI00049F76F6	52.6	22
UPI00049F7875	29.8	9
UPI00049F7A95	32.3	5
UPI00049F7BF7	51.2	20
UPI00049F8FF0	38	16
UPI00049F9638	7.9	2
UPI00049FA0A3	41.8	7
UPI00049FB411	40.9	8
UPI00049FB569	31.1	4
UPI00049FC1BF	29.7	10
UPI00049FDA0D	41	8
UPI00049FDCCF	30.9	1
UPI00049FFAEF	41.1	14
UPI00049FFC91	7.6	2
UPI0004A00070	15.4	7
UPI0004A0071F	14.1	3
UPI0004A0074A	9	2
UPI0004A01530	22.8	7
UPI0004A01793	26.6	3
UPI0004A0210D	56.1	17
UPI0004A0223E	17.9	2
UPI0004A02B3C	38.4	14
UPI0004A02BA1	55.4	21
UPI0004A03015	5.2	2
UPI0004A030B1	76.3	25
UPI0004A035A5	54.5	18
UPI0004A04A8A	22.1	9
UPI0004A04F46	11.1	4
UPI0004A0557C	48.9	8
UPI0004A057AF	22.6	8
UPI0004A05D18	16.8	6
UPI0004A0616C	18.8	14
UPI0004A0630B	14.8	1
UPI0004A0667C	35.7	36
UPI0004A06A1D	24.3	8
UPI0004A06E07	24.1	8
UPI0004A07773	6.3	2
UPI0004A07898	41	13
UPI0004A07BD8	3	1
UPI0004A080F4	29.7	15
UPI0004A089A3	3.2	1
UPI0004A091AE	16.3	9
UPI0004A094EA	41.5	11
UPI0004A09EF0	26.3	7
UPI0004A0ABE1	35.9	10
UPI0004A0BF19	28.3	10
UPI0004A0C0C9	17.1	2
UPI0004A0C98A	63.4	28
UPI0004A0CAD3	14.8	2
UPI0004A0D01B	23.7	11
UPI0004A0D0BE	35.2	6
UPI0004A0D7A3	18.2	4
UPI0004A0DA35	25.8	7
UPI0004A0E253	13.2	4
UPI0004A0E43A	63.5	42
UPI0004A0EF5B	10.5	4
UPI0004A0EF77	35.8	14
UPI0004A0F0DC	31.4	7
UPI0004A0F251	9.3	2
UPI0004A0F683	16.5	6
UPI0004A0F7F4	49.8	9
UPI0004A10FEC	37.2	20
UPI0004A1135E	71.2	18
UPI0004A11890	51.3	11
UPI0004A11934	27.2	13
UPI0004A1225F	44.6	9
UPI0004A13002	25.1	9
UPI0004A13154	31.1	9
UPI0004A13AA7	37.3	14
UPI0004A13BC0	5.4	1
UPI0004A14664	70.2	9
UPI0004A149B5	23.7	4
UPI0004A14A52	38.5	6
UPI0004A14C60	33.8	11
UPI0004A16298	22.8	4
UPI0004A16C1E	21.4	6
UPI0004A16CBD	41	6
UPI0004A16ED1	13.1	4
UPI0004A176F8	18.9	2
UPI0004A17724	23.1	24
UPI0004A1780C	22.2	6
UPI0004A1795C	42	16
UPI0004A18415	66.8	17
UPI0004A19091	58.8	6
UPI0004A19232	11	5
UPI0004A1A2AD	39.3	10
UPI0005419770	36.7	23
UPI000541996C	46	10
UPI0005419AA9	38.1	16
UPI0005419AB1	24.8	8
UPI0005419C7B	26	11
UPI0005419D90	57.5	27
UPI000541A279	26	8
UPI000541A493	15	5
UPI000541A73B	8.6	5
UPI000541A8D0	63	31
UPI000541A9BC	44.3	20
UPI000541AB39	5	1
UPI000541ACD7	58.2	17
UPI000541AE18	9.8	3
UPI000541AE6D	11.2	7
UPI000541AEA1	91.7	41
UPI000541B33C	39.7	17
UPI000541B39C	26.4	24
UPI000541B45E	35.4	9
UPI000541B507	7.3	2
UPI000541B56E	26.1	14
UPI000541B5A7	11.3	7
UPI000541B9EB	35.3	14
UPI000541BB66	18	13
UPI000541BC06	64.6	23
UPI000541BCA1	88	14
UPI000541C05B	37.2	23
UPI000541C092	38.7	6
UPI000541C12C	10.7	7
UPI000541C182	53.6	14
UPI000541C25D	15.6	8
UPI000541C2D1	37.8	15
UPI000541C327	38.8	10
UPI000541C3CA	4.9	2
UPI000541C4CD	3.8	3
UPI000541C4D5	48.3	17
UPI000541C7E6	2	1
UPI000541CAEC	40.5	15
UPI000541CB9E	19.5	13
UPI000541CCD3	22.3	5
UPI000541CF5C	12.3	2
UPI000541CF70	20.3	5
UPI000541D03A	24.9	5
UPI000541D18D	13.5	2
UPI000541D3BB	9.7	2
UPI000541D564	15	8
UPI000541D5AE	12.7	3
UPI000541D8DD	11.9	5
UPI000541D949	84.7	24
UPI000541DA02	15.9	3
UPI000541DA49	28.8	7
UPI000541DAE3	55	20
UPI000541DD93	44.2	18
UPI000541DEE6	8	3
UPI000541DEFD	15.4	5
UPI000541E032	50.2	11
UPI000541E054	7.7	3
UPI000541E080	31.1	15
UPI000541E1A2	34.5	16
UPI000541E237	19.3	7
UPI000541E381	14.6	4
UPI000541E4C7	19.2	3
UPI000541E58C	11.7	7
UPI000541EA12	44.1	27
UPI000541EB1F	21.1	7
UPI000541EB96	34.7	9
UPI000541EFDD	30.4	13
UPI000541F03C	16	7
UPI000541F2C5	33.8	14
UPI000541F3AF	8.2	5
UPI000541F3EC	27	8
UPI000541F5EF	45	27
UPI000541F5F6	68.7	62
UPI000541F66B	16.9	6
UPI000541F825	51.6	14
UPI000541F93C	24.9	7
UPI000541F997	45.5	18
UPI000541F9D3	2.4	3
UPI000541FB05	14.4	5
UPI000541FD58	7.3	1
UPI000541FF3C	5.7	1
UPI000541FFEA	34.8	7
UPI000542029E	16	4
UPI00054202D6	17.4	3
UPI0005420602	12.6	3
UPI000542062D	46.4	12
UPI00054206D7	13.4	6
UPI00054208BA	27.1	16
UPI0005420966	10	2
UPI0005420BD8	38.2	19
UPI0005420CEC	23.8	17
UPI0005420FE3	19.7	5
UPI00054210EA	22.8	4
UPI00054210F8	59.3	15
UPI00054211CF	31.1	20
UPI00054211F7	59	14
UPI00054212B4	8.6	3
UPI00054212D4	20.6	2
UPI00054216B2	12.9	2
UPI00054216E8	25.4	7
UPI0005421A8A	22.7	4
UPI0005421FE6	19.2	5
UPI000542218B	18.2	5
UPI0005422569	11.1	3
UPI00054225D8	9.2	2
UPI00054225F8	38.9	10
UPI000542278F	17.3	5
UPI0005422854	7.1	2
UPI0005422913	23.8	7
UPI0005422A15	49.4	17
UPI0005422A28	21.6	16
UPI0005422AB8	34	9
UPI0005422AFE	21.1	13
UPI0005422BA4	29.5	9
UPI0005422C9A	29.9	12
UPI0005422E4E	39.5	5
UPI0005422EB4	14.7	3
UPI0005422F06	68.8	18
UPI0005422FD9	27.2	6
UPI000542318E	32.3	6
UPI00054232DF	33.4	34
UPI0005423857	39.3	13
UPI000542385D	30.6	3
UPI0005423DE5	15.4	5
UPI0005423F88	45.5	26
UPI00054240EC	12.9	8
UPI0005424184	36	26
UPI0005424221	57.3	30
UPI000542426F	10.7	2
UPI00054242DA	40.4	11
UPI00054243F6	52	21
UPI00054244B7	65.6	13
UPI0005424671	10.6	3
UPI0005424682	23.7	4
UPI00054248A0	14.7	3
UPI0005424B97	21.4	15
UPI0005424CD1	62.7	10
UPI0005424CEE	64.1	27
UPI0005424EE9	34.1	7
UPI0005424F07	21.5	5
UPI0005424F60	61.5	17
UPI000542505A	30.1	16
UPI0005425238	44.4	7
UPI00054253E6	19.9	7
UPI000542541A	88.9	11
UPI000542557F	72.9	24
UPI00054255C8	66.7	15
UPI0005425697	52	10
UPI00054256FA	37.6	4
UPI0005425826	10.2	9
UPI00054258AB	57.8	3
UPI0005425B62	45.8	11
UPI0005425C7F	16	5
UPI0005425EEF	41.1	8
UPI0005425F68	38.8	24
UPI0005426022	46.4	39
UPI000542607F	32	13
UPI000542609D	41.5	16
UPI00054263CE	13.3	6
UPI00054267A0	50	9
UPI000542693B	28.2	12
UPI0005426A81	28.9	7
UPI0005426B48	10.6	5
UPI0005426B5F	24.8	14
UPI0005426BFA	13	2
UPI00054270BB	26	5
UPI000542716E	26.3	8
UPI0005427272	24.3	8
UPI00054274BC	26.1	5
UPI00054275B5	81.4	15
UPI00054275BE	85.2	23
UPI000542778E	4.4	2
UPI0005427BF3	38	12
UPI0005427C52	33.6	14
UPI0005427CE4	40.4	33
UPI000542807C	22.5	6
UPI00054281BB	11.9	2
UPI0005428517	23.8	3
UPI000542864A	41.8	6
UPI00054287C5	14.1	3
UPI00054289A9	47.1	14
UPI0005428B9D	14.1	7
UPI0005428C14	39.4	8
UPI0005428D30	11.8	2
UPI0005428DED	31	23
UPI0005428DFE	5.9	3
UPI0005428ED6	28.4	5
UPI0005428F1C	18.4	6
UPI0005429400	35.3	10
UPI0005429434	39.8	20
UPI00054294B6	46.6	19
UPI00054295B1	16.1	9
UPI000542967F	26.5	8
UPI00054298BD	99.5	23
UPI0005429954	37	22
UPI0005429B62	4.9	1
UPI0005429D2D	47.4	11
UPI0005429E4D	5.8	3
UPI0005429F61	72.9	32
UPI0005429FBD	65.3	53
UPI000542A39A	31.3	9
UPI000542A784	18	5
UPI000542A876	16.9	10
UPI000542A8A2	97.8	12
UPI000542AB6B	30.5	8
UPI000542AB88	37.2	14
UPI000542ABCE	15.5	5
UPI000542ABEE	53.3	3
UPI000542AD03	26.2	2
UPI000542AD19	23.5	5
UPI000542AD7B	39.8	9
UPI000542AD8E	9.6	5
UPI000542ADAA	53.7	48
UPI000542AF49	32.3	9
UPI000542B1BD	34.1	19
UPI000542B20A	22.4	7
UPI000542B351	50.4	10
UPI000542B4D9	12.3	5
UPI000542B500	13.7	3
UPI000542B607	20.3	4
UPI000542B686	49.2	32
UPI000542B6AA	75.9	25
UPI000542BAEC	15.2	6
UPI000542BDDC	17.3	4
UPI000542BF37	23.3	12
UPI000542C036	20.9	9
UPI000542C14F	19.6	16
UPI000542C17A	10.2	3
UPI000542C26C	5.2	1
UPI000542C35B	13.7	6
UPI000542C5F9	45.2	14
UPI000542C678	54	16
UPI000542C808	12.6	2
UPI000542C98E	52	28
UPI000542CA7D	61.3	14
UPI000542CB28	6.5	2
UPI000542CDD4	58.5	18
UPI000542CE27	8.7	1
UPI000542D07B	63	52
UPI000542D13F	1.9	1
UPI000542D616	31.9	8
UPI000542D92F	11.5	2
UPI000542DA5A	23.3	4
UPI000542DC09	8.4	2
UPI000542DD97	51.6	25
UPI000542DDC0	70.1	36
UPI000542E0C6	43	22
UPI000542E103	61.6	29
UPI000542E1CF	35.2	29
UPI000542E2EF	23.2	7
UPI000542E39B	26.7	26
UPI000542E4AF	50.4	11
UPI000542E68E	44.7	5
UPI000542E7AF	35.6	9
UPI000542E8CC	64.8	19
UPI000542EA62	35.6	17
UPI000542EB8C	85.1	33
UPI000542EBFD	3.4	2
UPI000542ECED	34	21
UPI000542EDCC	59.2	13
UPI000542EE55	51.4	4
UPI000542F2E4	48.4	10
UPI000542F314	34.6	15
UPI000542F584	31.1	10
UPI000542F603	52.9	30
UPI000542F7A6	64.4	34
UPI000542F9D9	15.8	2
UPI000542FC93	41.6	26
UPI000543002D	34.5	3
UPI0005430095	57.4	38
UPI0005430106	9.4	3
UPI00054301C1	53.2	22
UPI00054302B4	8.5	6
UPI0005430536	8.1	1
UPI0005430700	14.2	2
UPI0005430716	64.1	22
UPI0005430A37	39	24
UPI0005430C1E	18.9	5
UPI0005430E7F	1	1
UPI0005430F5A	23.5	10
UPI0005430FEE	51.8	19
UPI0005431188	6.7	2
UPI0005431463	42.6	8
UPI00054314BB	4.6	3
UPI0005431679	15.9	7
UPI0005431837	19.9	12
UPI000543186C	9.3	3
UPI0005431885	30.7	8
UPI0005431D19	59.3	21
UPI00054321E7	11	2
UPI00054328B0	37.8	10
UPI00054328ED	4.9	1
UPI000543290D	15.1	3
UPI0005432965	37	14
UPI0005432A1A	23.7	6
UPI0005432A5D	76.4	67
UPI0005432A84	50.4	54
UPI0005432B4E	1.6	1
UPI0005432B5F	59.7	45
UPI0005432BCC	9.4	4
UPI0005432BEE	25.1	25
UPI0005432C31	20.6	1
UPI0005432DA9	9.4	4
UPI0005432DBD	8.2	4
UPI0005432ED3	31	3
UPI0005432EDA	17.5	4
UPI000543303C	38.4	4
UPI000543308B	37.8	11
UPI00054330F0	27	3
UPI000543338F	12.8	3
UPI0005433755	56.2	20
UPI00054339B3	26.5	26
UPI00054339B4	47.9	18
UPI0005433AD8	38.1	10
UPI0005433C1A	9.9	5
UPI0005433CC7	48.2	48
UPI0005433D1F	26.8	12
UPI0005433D3D	38.2	8
UPI0005433D81	9.1	3
UPI000543411B	11.6	6
UPI000543419E	8.4	3
UPI0005434373	43.7	30
UPI00054344DF	48.3	15
UPI0005434539	15.8	3
UPI00054345AD	9	7
UPI00054345C6	21.4	8
UPI0005434728	46.5	13
UPI0005434C36	20.4	4
UPI0005434D95	43.3	29
UPI000543509C	25.4	5
UPI0005435143	37.8	14
UPI0005435146	14.1	9
UPI00054351B1	42.3	12
UPI00054351BC	39.1	28
UPI0005435342	62.1	27
UPI0005435358	45	7
UPI000543569E	11.5	3
UPI0005435711	51.7	24
UPI00054357A9	36.5	6
UPI00054357BD	21.3	10
UPI00054358A2	32.4	8
UPI0005435C5A	22.6	9
UPI0005435D6A	19.5	3
UPI0005435F21	72.5	20
UPI0005435FA9	7.5	2
UPI00054362BE	14.7	2
UPI0005436335	30.9	6
UPI00054366D8	41.9	9
UPI00054367DC	35.5	21
UPI00054367F7	27.1	27
UPI0005436A31	26.3	13
UPI0005436A58	41.4	27
UPI0005436D4A	47.6	14
UPI0005436DB3	19.9	20
UPI0005436E4C	45.5	12
UPI0005436F4A	31.4	7
UPI0005437060	36.2	20
UPI00054370E7	53.4	13
UPI00054372F5	39.5	15
UPI00054373F7	64.7	36
UPI000543742B	50.4	33
UPI00054376B6	61.8	70
UPI00054376C1	18.6	2
UPI00054376E8	57.8	9
UPI00054377E4	39.5	10
UPI0005437835	52.8	42
UPI00054378ED	17.9	3
UPI0005437936	7.6	7
UPI0005437BE3	59.4	15
UPI0005437BFA	22.9	6
UPI0005437D9D	30.6	7
UPI0005437E63	58.3	32
UPI00054382FE	34.3	10
UPI0005438543	11.3	4
UPI00054387BE	26.5	11
UPI00054387C9	13.1	2
UPI0005438BBC	12.1	3
UPI0005438C78	6.2	3
UPI0005438D11	17.6	4
UPI0005438D50	49.8	20
UPI0005438E3C	12.2	7
UPI0005439027	12.5	9
UPI0005439311	88.7	64
UPI00054393A8	15.3	2
UPI0005439454	38.4	32
UPI00054394A7	55.2	14
UPI000543950F	22.7	1
UPI000543952F	2.6	1
UPI0005439539	7.8	2
UPI00054395C4	4.8	2
UPI0005439607	57.8	17
UPI0005439781	39.7	15
UPI00054397CC	50.5	21
UPI00054398C9	18.5	10
UPI00054399FF	51.8	13
UPI000543A07D	61.5	14
UPI000543A18E	40.4	10
UPI000543A2F2	2.5	1
UPI000543A3ED	55.8	16
UPI000543A447	57.1	19
UPI000543A5FD	16.4	6
UPI000543A66A	23.2	4
UPI000543A80A	56.5	7
UPI000543AB02	2.1	1
UPI000543AC22	12.7	3
UPI000543AE2A	5.6	3
UPI000543AE92	78.5	19
UPI000543AF83	70.3	49
UPI000543B2B0	41.9	20
UPI000543B3BF	65	20
UPI000543B3DB	4.3	2
UPI000543B4F3	21.7	10
UPI000543BAAA	50.8	60
UPI000543BBDF	54.8	7
UPI000543BC79	43.4	9
UPI000543BDF4	3.5	3
UPI000543C1A3	28.1	4
UPI000543C1FB	22.7	21
UPI000543C449	8.3	4
UPI000543CACC	7.8	3
UPI000543CC9F	31.3	10
UPI000543CF3A	16.1	3
UPI000543CFCF	10	2
UPI000543D2DA	34.2	19
UPI000543D443	11.8	3
UPI000543D52D	23.3	7
UPI000543D7B0	11.3	4
UPI000543D7D1	46.2	50
UPI000543D85A	70.2	28
UPI000543D8F2	15	5
UPI000543D919	28.8	5
UPI000543DA3F	28.9	11
UPI000543DBA4	6.5	5
UPI000543DBBE	24.5	17
UPI000543DCFF	47.4	29
UPI000543DD6D	24.6	10
UPI000543DF9A	8.3	2
UPI000543E0EB	21.7	27
UPI000543E219	58.9	17
UPI000543E362	12	2
UPI000543E5F0	18.7	4
UPI000543ED65	25.8	12
UPI000543ED67	11.4	3
UPI000543EECF	63.5	7
UPI000543F19A	36.5	13
UPI000543F1DE	24	5
UPI000543F5AC	23.8	8
UPI000543F5E0	42.9	16
UPI000543F6FA	9.2	9
UPI000543F906	85.7	12
UPI000543F98C	27.9	28
UPI000543F9B0	97.3	22
UPI000543FAA6	41.6	13
UPI000543FB40	22	12
UPI000543FBF6	10.3	2
UPI000543FEFC	18.7	4
UPI000543FFA3	16.4	5
UPI0005440187	31.8	8
UPI0005440311	62.8	7
UPI0005440380	61.4	16
UPI0005440810	5.6	2
UPI0005440B8E	16.5	5
UPI0005440BC6	49.1	12
UPI0005440BDD	23.4	5
UPI0005440FC9	5	2
UPI00054410C1	37	30
UPI00054413ED	39.9	6
UPI0005441614	8	3
UPI0005441692	38.5	18
UPI0005441791	9.5	5
UPI0005441901	46.1	4
UPI0005441A28	15.7	3
UPI0005441B55	56.4	82
UPI0005441C15	24.5	8
UPI0005441FEF	72.6	14
UPI0005442141	19.4	4
UPI00054423A3	30.3	6
UPI0005442555	21.4	5
UPI00054425BC	55.2	14
UPI0005442826	34.9	12
UPI00054428F8	5.1	2
UPI0005442A38	28.5	11
UPI0005442BA5	10.2	6
UPI0005442BD7	16	4
UPI0005442D2B	58.3	9
UPI0005442EB7	27.5	9
UPI0005443038	32.4	6
UPI0005443128	6.8	4
UPI000544325C	18.2	6
UPI0005443275	26.3	4
UPI00054435B7	20.5	8
UPI0005443633	3.6	1
UPI0005443648	44.2	57
UPI00054436A0	44.7	24
UPI00054437BB	46	11
UPI000544386E	23.1	7
UPI00054439EE	25.8	13
UPI0005443A49	74.4	25
UPI0005443AC8	45.1	39
UPI0005443B02	57.3	4
UPI0005443D23	31.7	8
UPI0005443D9B	78.3	24
UPI0005443DC5	34.7	6
UPI0005443DE2	23.8	4
UPI0005444047	4.8	2
UPI0005444100	36.6	20
UPI0005444101	43.5	10
UPI00054443CE	10.2	1
UPI00054444C0	4.2	2
UPI000544453F	38	17
UPI0005444896	12.3	4
UPI000544490E	24.5	3
UPI0005444BEA	53.1	23
UPI0005444BF4	10.7	7
UPI0005445146	16.8	5
UPI0005445352	6.8	3
UPI00054453AD	58.2	35
UPI0005445466	4	2
UPI000544558D	20.1	2
UPI00054455A7	21.2	6
UPI00054455DB	26.9	8
UPI000544567C	16.5	8
UPI00054456FB	39	15
UPI00055B488D	36.6	14
UPI00055B71A7	23.3	7
UPI00055BDDBD	30.6	14
UPI00055BF12D	31	9
UPI00055D66EB	29.5	10
UPI0005631F13	29	4
UPI0005669CDE	39.5	16
UPI00056A42BC	51.2	24
UPI00056B5007	79.5	22
UPI0005A5C2C9	20.2	3
UPI0005A5C7C6	18.7	13
UPI0005CB876F	46.6	18
UPI0005CB878C	38.4	32
UPI0005CB89D0	13.1	4
UPI0005CB8E07	49.1	24
UPI0005CB9089	24.1	8
UPI0005CB9985	23.9	5
UPI0005CBA751	31.6	6
UPI0005CBA8E2	14.8	8
UPI0005CBAD62	34.6	15
UPI0005CBB3C3	65.8	68
UPI0005CBB885	37.1	24
UPI0005CBC342	18.9	4
UPI0005CBD016	62.4	15
UPI0005CBD667	42.8	18
UPI0005CBE137	26.5	8
UPI0005CBE746	7.3	2
UPI0005CBEA32	9.8	5
UPI0005CBEDAF	33.9	20
UPI0005CBF698	3.9	2
UPI0005CBFB90	61.2	21
UPI0005CBFDC0	3	1
UPI0005CC14F4	28.5	27
UPI0005CC1B66	45.8	8
UPI0005CC1D58	10.5	4
UPI0005CC2B4B	9.6	7
UPI0005CC2B4D	7	1
UPI0005CC35D1	3.7	1
UPI0005CC40B0	5.4	4
UPI0005CC4F60	14.6	7
UPI0005CC52B8	37.1	12
UPI0005CC628B	17.2	9
UPI0005CC6E16	3.9	2
UPI0005CC7201	21.3	7
UPI0005CC7F95	20.5	7
UPI0005D73AC8	4.6	2
UPI0005D73EAA	14.3	3
UPI0005D73FA2	22.9	4
UPI0005D74226	62.6	20
UPI0005D74341	26.5	9
UPI0005D7434A	27.3	11
UPI0005D743A4	47.3	7
UPI0005D7551D	32.1	4
UPI0005D75AC3	23	6
UPI0005D761C6	40.6	10
UPI0005D76861	26.8	7
UPI0005D7692C	12.1	5
UPI0005D77015	6.4	2
UPI0005D774C6	32.7	11
UPI0005D7900F	14.3	2
UPI0005D796D8	5.3	3
UPI0005D797F8	33.7	21
UPI0005D79912	37.6	24
UPI0005D79A30	22.3	6
UPI0005D79D0E	26.3	5
UPI0005D7AEAE	1.7	1
UPI0005D7B2FE	24.5	4
UPI0005D7B872	23.3	3
UPI0005D7BFC6	5.4	3
UPI0005D7C02F	56.8	18
UPI0005D7C5DF	43.2	7
UPI0005D7CB51	6.2	1
UPI0005D7D2AB	52.7	33
UPI0005D7DE0F	54.1	11
UPI0005D7EEA0	5.9	1
UPI0005D7F62A	5.9	6
UPI0005D7F726	4.5	1
UPI0005D7FA49	41.6	11
UPI0005D7FF31	28.1	6
UPI0005D802F8	30.9	11
UPI0005D8119B	23.7	4
UPI0005D81460	15.1	8
UPI0005D81BBB	1.7	1
UPI0005D81E5F	21.6	5
UPI0005D82567	43.3	6
UPI0005D82AA1	52	15
UPI0005D82ADF	7.1	5
UPI0005D833F7	16.5	24
UPI0005D83BF8	8.7	2
UPI0005D83E16	29.9	6
UPI0005D84917	41.8	8
UPI0005D84D86	33.9	9
UPI0005D85641	9.3	1
UPI0005D85689	65.4	34
UPI0005D8586C	23.1	11
UPI0005D85AE7	37.3	10
UPI0005D85E76	58.3	32
UPI0005D86007	3.4	2
UPI0005D8678F	21.4	3
UPI0005D8807B	22.9	6
UPI0005D88620	38.3	7
UPI0005D88679	29.9	6
UPI0005D8889E	41.2	16
UPI0005D888BF	29	11
UPI0005D8897C	49.6	23
UPI0005D88AD2	60	29
UPI0005D89EFE	46.6	27
UPI0005D8A388	27.9	7
UPI0005D8AE12	25.7	19
UPI0005D8B188	47.1	17
UPI0005D8B609	39.5	16
UPI0005D8BE07;UPI0005D9FEC6;UPI0001D5CCDC;UPI0005D9FD3E	3.3	2
UPI0005D8C05D	49.1	32
UPI0005D8D94A	62.6	15
UPI0005D8F0A6	18.5	4
UPI0005D8F0EC	17.5	3
UPI0005D8F287	46.4	30
UPI0005D8FA33	3.1	1
UPI0005D8FFC7	42.4	28
UPI0005D9036E	11.2	1
UPI0005D911E0	43.1	16
UPI0005D91207	7.9	2
UPI0005D92036	16.5	4
UPI0005D922E5	14.9	3
UPI0005D92326	12.9	3
UPI0005D93A9A	52.6	22
UPI0005D93D19	12.3	2
UPI0005D93FA7	5.5	2
UPI0005D9416C	12.3	1
UPI0005D945F2	50.4	8
UPI0005D94857	44.8	10
UPI0005D94AD6	23.7	11
UPI0005D953EA	26.4	11
UPI0005D957DA	23.9	10
UPI0005D9596D	13	5
UPI0005D959A3	20.9	6
UPI0005D95FBF	17.2	4
UPI0005D96B97	15.8	7
UPI0005D96C5B	30.7	11
UPI0005D96E32	67.2	27
UPI0005D976D3	58.7	91
UPI0005D981DA	58.5	16
UPI0005D98372	44.8	13
UPI0005D984A0	10.3	2
UPI0005D98935	5.4	2
UPI0005D98C3F	41.8	36
UPI0005D99C34	19.1	10
UPI0005D9AFE5	15.7	4
UPI0005D9B0A6	11.9	4
UPI0005D9B82A	72.3	8
UPI0005D9C3B7	2.2	1
UPI0005D9CAEA	50.2	9
UPI0005D9CC8C	39.2	7
UPI0005D9CF06	46.4	26
UPI0005D9D1B7	56.8	24
UPI0005D9D244	6.6	4
UPI0005D9D465	41.6	6
UPI0005D9DE5D	12.2	4
UPI0005D9F40D	61	11
UPI0005D9F84E	36.7	18
UPI0005D9FA50	31.1	5
UPI0005D9FFC1	5.1	3
UPI0005DA00EC	10	5
UPI0005DA012F	36.7	15
UPI0005DA0441	17.9	3
UPI0005DA0576	5.3	1
UPI0005DA142C	4.3	2
UPI0005DA18D9	24.6	14
UPI0005DA1D7B	13.6	14
UPI0005DA1E33	12.6	1
UPI0005DA2046	14.3	10
UPI0005DA26F4	43.6	14
UPI0005DA2DEE	15.9	6
UPI0005DA2F2C	20.8	18
UPI0005DA307B	27.8	7
UPI0005DA3579	14.5	8
UPI0005DA3718	17.6	3
UPI0005DA3DC7	2.3	3
UPI0005DA408D	45	18
UPI0005DA4B62	23	8
UPI0005DA4DF5	27.8	7
UPI0005DA4F31	37.5	7
UPI0005DA53A4	26.2	25
UPI0005DA5891	9.7	3
UPI0005DA58ED	17.2	6
