# Supplementary material for: Bacterial Microcompartment-Dependent 1,2-Propanediol Utilization of Propionibacterium freudenreichii
Source: Front Microbiol. 2021 May 12;12:679827. doi: 10.3389/fmicb.2021.679827 (PMC8149966; doi:10.3389/fmicb.2021.679827)
Supplement: Supplementary file 2 [file Data_Sheet_2.XLSX]

## Sheet: Pathway enrichment
Upregulated in 1,2-propanediol metabolizing cells	Pathway_ID	Description	pvalue	p.adjust	qvalue	geneID	Pathway view including geneID
	pfre03440	Homologous recombination	0.00494313	0.0862929	0.0794803	RM25_1372/RM25_1188/RM25_1051/RM25_1187	https://www.kegg.jp/kegg-bin/show_pathway?pfre03440/RM25_1372/RM25_1188/RM25_1051/RM25_1187
	pfre03420	Nucleotide excision repair	0.0053933	0.0862929	0.0794803	RM25_1449/RM25_1445/RM25_1190	https://www.kegg.jp/kegg-bin/show_pathway?pfre03420/RM25_1449/RM25_1445/RM25_1190
	pfre00640	Propanoate metabolism	0.00814933	0.0869262	0.0800636	RM25_1270/RM25_1268/RM25_1087/RM25_0909	https://www.kegg.jp/kegg-bin/show_pathway?pfre00640/RM25_1270/RM25_1268/RM25_1087/RM25_0909
Upregulated in L-lactate metabolizing cells	pfre00190	Oxidative phosphorylation	8.48e-06	0.000245955	0.000214262	RM25_1248/RM25_0477/RM25_0480/RM25_1246/RM25_0487/RM25_1127/RM25_1247/RM25_1131	https://www.kegg.jp/kegg-bin/show_pathway?pfre00190/RM25_1248/RM25_0477/RM25_0480/RM25_1246/RM25_0487/RM25_1127/RM25_1247/RM25_1131
	pfre00020	Citrate cycle (TCA cycle)	0.00101891	0.0147741	0.0128704	RM25_1248/RM25_2325/RM25_1246/RM25_1247/RM25_0186	https://www.kegg.jp/kegg-bin/show_pathway?pfre00020/RM25_1248/RM25_2325/RM25_1246/RM25_1247/RM25_0186
	pfre00650	Butanoate metabolism	0.0041017	0.0297374	0.0259055	RM25_1248/RM25_1246/RM25_1247/RM25_0186	https://www.kegg.jp/kegg-bin/show_pathway?pfre00650/RM25_1248/RM25_1246/RM25_1247/RM25_0186
