# Supplementary material for: Bacterial Microcompartment-Dependent 1,2-Propanediol Utilization of Propionibacterium freudenreichii
Source: Front Microbiol. 2021 May 12;12:679827. doi: 10.3389/fmicb.2021.679827 (PMC8149966; doi:10.3389/fmicb.2021.679827)
Supplement: Supplementary file 4 [file Data_Sheet_4.XLSX]

## Sheet: Significant hits
# Query: RM25_0853: Transcriptional regulator
# RID: 2WVNX4Y7013
# Database: nt
# 9 hits found
Query	Subject	% identity	Alignment length	Mismatches	Gap opens	q. start	q. end	s. start	s. end	evalue	bit score	% positives	query/sbjct frames
RM25_0853	Acidipropionibacterium virtanenii strain JS278	32.231	121	72	3	327	447	3177537	3177869	5.97e-07	53.9	48.76	0/3
RM25_0853	Acidipropionibacterium virtanenii strain JS278	32.143	84	57	0	355	438	2141428	2141679	3.16e-05	48.5	51.19	0/1
RM25_0853	Acidipropionibacterium acidipropionici (CP031057.1)	32.955	88	53	2	354	438	2472832	2473086	4.53e-05	47.8	51.14	0/1
RM25_0853	Acidipropionibacterium acidipropionici (CP040634.1)	32.955	88	53	2	354	438	1820987	1821241	4.53e-05	47.8	51.14	0/2
RM25_0853	Acidipropionibacterium acidipropionici (CP015970.1)	32.955	88	53	2	354	438	403465	403211	4.53e-05	47.8	51.14	0/-3
RM25_0853	Acidipropionibacterium acidipropionici (CP014352.1)	32.955	88	53	2	354	438	104822	104568	4.53e-05	47.8	51.14	0/-2
RM25_0853	Acidipropionibacterium acidipropionici (CP019400.1)	32.955	88	53	2	354	438	90856	90602	0.000131	46.6	50	0/-2
RM25_0853	Acidipropionibacterium acidipropionici (CP013126.1)	32.955	88	53	2	354	438	3199243	3199497	0.000131	46.6	50	0/1
RM25_0853	Acidipropionibacterium acidipropionici (CP003493.1)	32.955	88	53	2	354	438	1475274	1475020	0.000131	46.6	50	0/-2
# Query: RM25_0854: 1-propanol dehydrogenase
# RID: 2WVNX4Y7013
# Database: nt
# 12 hits found
Query	Subject	% identity	Alignment length	Mismatches	Gap opens	q. start	q. end	s. start	s. end	evalue	bit score	% positives	query/sbjct frames
RM25_0854	Acidipropionibacterium virtanenii strain JS278	30.899	356	214	8	25	364	3000328	2999309	6.63e-36	140	48.31	0/-2
RM25_0854	Acidipropionibacterium acidipropionici (CP040634.1)	33.6	250	145	3	25	259	2733116	2732385	2.96e-34	136	52.8	0/-3
RM25_0854	Acidipropionibacterium acidipropionici (CP031057.1)	33.865	251	143	4	25	259	3435374	3434643	5.27e-33	132	52.19	0/-3
RM25_0854	Acidipropionibacterium acidipropionici (CP015970.1)	33.865	251	143	4	25	259	3046240	3046971	5.27e-33	132	52.19	0/1
RM25_0854	Acidipropionibacterium acidipropionici (CP014352.1)	33.865	251	143	4	25	259	2747604	2748335	5.27e-33	132	52.19	0/3
RM25_0854	Acidipropionibacterium acidipropionici (CP019400.1)	30.398	352	213	8	25	360	2823504	2824511	6.93e-33	132	47.73	0/3
RM25_0854	Acidipropionibacterium acidipropionici (CP013126.1)	30.398	352	213	8	25	360	465907	464900	6.93e-33	132	47.73	0/-1
RM25_0854	Acidipropionibacterium acidipropionici (CP003493.1)	30.398	352	213	8	25	360	607129	608136	6.93e-33	132	47.73	0/1
RM25_0854	Acidipropionibacterium jensenii (CP025571.1)	31.01	287	170	6	1	266	555899	556738	4.17e-32	129	50.87	0/2
RM25_0854	Acidipropionibacterium jensenii (CP040635.1)	30.662	287	171	6	1	266	729786	728947	3.38e-31	127	50.52	0/-3
RM25_0854	Acidipropionibacterium jensenii (LR134473.1)	30.662	287	171	6	1	266	1386475	1385636	3.38e-31	127	50.52	0/-1
RM25_0854	Acidipropionibacterium jensenii (CP025570.1)	30.662	287	171	6	1	266	2605995	2605156	4.65e-31	126	50.52	0/-1
# Query: RM25_0855: ethanolamine utilization protein EutP
# RID: 2WVNX4Y7013
# Database: nt
# 0 hits found
# Query: RM25_1259: propionaldehyde dehydrogenase
# RID: 2WVNX4Y7013
# Database: nt
# 38 hits found
Query	Subject	% identity	Alignment length	Mismatches	Gap opens	q. start	q. end	s. start	s. end	evalue	bit score	% positives	query/sbjct frames
RM25_1259	Acidipropionibacterium acidipropionici (CP019400.1)	57.494	447	183	3	27	466	1096742	1098082	6.97e-142	451	74.05	0/2
RM25_1259	Acidipropionibacterium acidipropionici (CP013126.1)	57.494	447	183	3	27	466	2193357	2192017	6.97e-142	451	74.05	0/-2
RM25_1259	Acidipropionibacterium acidipropionici (CP040634.1)	57.271	447	184	3	27	466	840288	838948	3.07e-141	449	73.83	0/-2
RM25_1259	Acidipropionibacterium acidipropionici (CP003493.1)	57.271	447	184	3	27	466	2596991	2598331	3.66e-141	449	73.83	0/2
RM25_1259	Acidipropionibacterium acidipropionici (CP031057.1)	57.271	447	184	3	27	466	1437901	1436561	3.91e-141	449	73.83	0/-1
RM25_1259	Acidipropionibacterium acidipropionici (CP015970.1)	57.271	447	184	3	27	466	1438398	1439738	3.91e-141	449	73.83	0/3
RM25_1259	Acidipropionibacterium acidipropionici (CP014352.1)	57.271	447	184	3	27	466	1139757	1141097	3.91e-141	449	73.83	0/3
RM25_1259	Acidipropionibacterium virtanenii strain JS278	57.834	434	181	1	35	466	1157783	1156482	1.16e-140	447	74.42	0/-1
RM25_1259	Cutibacterium acnes (CP003197.1)	61.743	413	156	1	54	464	1852971	1854209	7.9e-138	439	75.54	0/3
RM25_1259	Cutibacterium acnes (CP012353.1)	61.743	413	156	1	54	464	1831545	1832783	8.62e-138	439	75.54	0/3
RM25_1259	Cutibacterium acnes (CP003195.1)	61.743	413	156	1	54	464	1843863	1845101	8.62e-138	439	75.54	0/3
RM25_1259	Cutibacterium acnes (CP012354.1)	61.743	413	156	1	54	464	1853052	1854290	8.62e-138	439	75.54	0/3
RM25_1259	Cutibacterium acnes (CP012355.1)	61.743	413	156	1	54	464	1853858	1855096	8.62e-138	439	75.54	0/2
RM25_1259	Cutibacterium acnes (CP044255.1)	61.743	413	156	1	54	464	1853537	1854775	8.62e-138	439	75.54	0/2
RM25_1259	Cutibacterium acnes (AP019664.1)	61.743	413	156	1	54	464	876892	878130	8.62e-138	439	75.54	0/1
RM25_1259	Cutibacterium acnes (AP022844.1)	61.743	413	156	1	54	464	1853800	1855038	8.62e-138	439	75.54	0/1
RM25_1259	Cutibacterium acnes (CP033842.1)	61.743	413	156	1	54	464	2167613	2166375	8.62e-138	439	75.54	0/-2
RM25_1259	Cutibacterium acnes (CP006032.1)	61.743	413	156	1	54	464	1853786	1855024	8.62e-138	439	75.54	0/2
RM25_1259	Cutibacterium acnes (CP002409.1)	61.743	413	156	1	54	464	1853852	1855090	8.62e-138	439	75.54	0/2
RM25_1259	Cutibacterium acnes (AP019723.1)	61.743	413	156	1	54	464	1853856	1855094	8.62e-138	439	75.54	0/3
RM25_1259	Cutibacterium acnes (CP025934.1)	61.743	413	156	1	54	464	1854053	1855291	8.62e-138	439	75.54	0/2
RM25_1259	Cutibacterium acnes (CP023676.1)	61.743	413	156	1	54	464	1854055	1855293	8.62e-138	439	75.54	0/1
RM25_1259	Cutibacterium acnes (CP033718.1)	61.743	413	156	1	54	464	955867	954629	8.62e-138	439	75.54	0/-1
RM25_1259	Cutibacterium acnes (CP001977.1)	61.743	413	156	1	54	464	1855046	1856284	8.62e-138	439	75.54	0/2
RM25_1259	Cutibacterium acnes (AP022845.1)	61.743	413	156	1	54	464	1853798	1855036	8.62e-138	439	75.54	0/2
RM25_1259	Cutibacterium acnes (CP003877.1)	61.743	413	156	1	54	464	1874312	1875550	8.62e-138	439	75.54	0/2
RM25_1259	Cutibacterium acnes (CP003196.1)	61.743	413	156	1	54	464	1852397	1853635	8.62e-138	439	75.54	0/2
RM25_1259	Cutibacterium acnes (CP012350.1)	61.743	413	156	1	54	464	1891921	1893159	8.62e-138	439	75.54	0/1
RM25_1259	Cutibacterium acnes (CP012352.1)	61.743	413	156	1	54	464	1876014	1877252	8.62e-138	439	75.54	0/3
RM25_1259	Cutibacterium acnes (CP002815.1)	61.743	413	156	1	54	464	1901026	1902264	8.62e-138	439	75.54	0/1
RM25_1259	Cutibacterium acnes (CP031442.1)	61.743	413	156	1	54	464	2238295	2237057	8.62e-138	439	75.54	0/-1
RM25_1259	Cutibacterium acnes (CP012351.1)	61.743	413	156	1	54	464	1901112	1902350	8.62e-138	439	75.54	0/3
RM25_1259	Cutibacterium acnes (AE017283.1)	61.743	413	156	1	54	464	1901031	1902269	2.69e-137	438	75.3	0/3
RM25_1259	Cutibacterium acnes (CP025935.1)	61.743	413	156	1	54	464	1901152	1902390	2.69e-137	438	75.3	0/1
RM25_1259	Cutibacterium acnes (CP003293.1)	61.501	413	157	1	54	464	1853987	1855225	3.16e-137	437	75.3	0/2
RM25_1259	Cutibacterium acnes (CP013693.1)	60.185	432	170	1	35	464	1769706	1771001	6.77e-137	437	74.77	0/3
RM25_1259	Cutibacterium acnes (Cutibacterium acnes (CP003084.1))	60.185	432	170	1	35	464	329345	330640	6.77e-137	437	74.77	0/2
RM25_1259	Cutibacterium acnes (CP012647.1)	60.185	432	170	1	35	464	1949854	1951149	6.77e-137	437	74.77	0/1
# Query: RM25_1260: corrinoid adenosyltransferase
# RID: 2WVNX4Y7013
# Database: nt
# 43 hits found
Query	Subject	% identity	Alignment length	Mismatches	Gap opens	q. start	q. end	s. start	s. end	evalue	bit score	% positives	query/sbjct frames
RM25_1260	Cutibacterium acnes (CP013693.1)	38.342	193	88	6	1	168	1265139	1265699	6.39e-15	78.2	51.81	0/3
RM25_1260	Cutibacterium acnes (CP003084.1)	38.342	193	88	6	1	168	1785029	1784469	6.39e-15	78.2	51.81	0/-2
RM25_1260	Cutibacterium acnes (CP012647.1)	38.342	193	88	6	1	168	1418279	1418839	6.39e-15	78.2	51.81	0/2
RM25_1260	Cutibacterium acnes (CP012353.1)	38.342	193	88	6	1	168	1320264	1320824	9.34e-15	77.8	51.81	0/3
RM25_1260	Cutibacterium acnes (CP003195.1)	38.342	193	88	6	1	168	1310366	1310926	9.34e-15	77.8	51.81	0/2
RM25_1260	Cutibacterium acnes (CP012354.1)	38.342	193	88	6	1	168	1320008	1320568	9.34e-15	77.8	51.81	0/2
RM25_1260	Cutibacterium acnes (CP012355.1)	38.342	193	88	6	1	168	1344643	1345203	9.34e-15	77.8	51.81	0/1
RM25_1260	Cutibacterium acnes (CP003293.1)	38.342	193	88	6	1	168	1032366	1031806	9.34e-15	77.8	51.81	0/-3
RM25_1260	Cutibacterium acnes (CP044255.1)	38.342	193	88	6	1	168	1319479	1320039	9.34e-15	77.8	51.81	0/1
RM25_1260	Cutibacterium acnes (AP019664.1)	38.342	193	88	6	1	168	50976	50416	9.34e-15	77.8	51.81	0/-2
RM25_1260	Cutibacterium acnes (AP022844.1)	38.342	193	88	6	1	168	1319937	1320497	9.34e-15	77.8	51.81	0/3
RM25_1260	Cutibacterium acnes (CP033842.1)	38.342	193	88	6	1	168	207251	206691	9.34e-15	77.8	51.81	0/-2
RM25_1260	Cutibacterium acnes (CP006032.1)	38.342	193	88	6	1	168	1319809	1320369	9.34e-15	77.8	51.81	0/1
RM25_1260	Cutibacterium acnes (CP002409.1)	38.342	193	88	6	1	168	1319873	1320433	9.34e-15	77.8	51.81	0/2
RM25_1260	Cutibacterium acnes (AP019723.1)	38.342	193	88	6	1	168	1319839	1320399	9.34e-15	77.8	51.81	0/1
RM25_1260	Cutibacterium acnes (CP025934.1)	38.342	193	88	6	1	168	1319833	1320393	9.34e-15	77.8	51.81	0/1
RM25_1260	Cutibacterium acnes (CP023676.1)	38.342	193	88	6	1	168	1319834	1320394	9.34e-15	77.8	51.81	0/2
RM25_1260	Cutibacterium acnes (CP033718.1)	38.342	193	88	6	1	168	1464906	1464346	9.34e-15	77.8	51.81	0/-2
RM25_1260	Cutibacterium acnes (CP001977.1)	38.342	193	88	6	1	168	1346007	1346567	9.34e-15	77.8	51.81	0/3
RM25_1260	Cutibacterium acnes (CP003197.1)	38.342	193	88	6	1	168	1319475	1320035	9.34e-15	77.8	51.81	0/3
RM25_1260	Cutibacterium acnes (AP022845.1)	38.342	193	88	6	1	168	1319938	1320498	9.34e-15	77.8	51.81	0/1
RM25_1260	Cutibacterium acnes (CP003877.1)	38.342	193	88	6	1	168	1349786	1350346	9.34e-15	77.8	51.81	0/2
RM25_1260	Cutibacterium acnes (CP003196.1)	38.342	193	88	6	1	168	1318920	1319480	9.34e-15	77.8	51.81	0/3
RM25_1260	Cutibacterium acnes (CP012350.1)	38.342	193	88	6	1	168	1329088	1329648	9.34e-15	77.8	51.81	0/1
RM25_1260	Cutibacterium acnes (CP012352.1)	38.342	193	88	6	1	168	1343697	1344257	9.34e-15	77.8	51.81	0/3
RM25_1260	Cutibacterium acnes (AE017283.1)	38.342	193	88	6	1	168	1343899	1344459	9.34e-15	77.8	51.81	0/1
RM25_1260	Cutibacterium acnes (CP002815.1)	38.342	193	88	6	1	168	1343901	1344461	9.34e-15	77.8	51.81	0/3
RM25_1260	Cutibacterium acnes (CP031442.1)	38.342	193	88	6	1	168	235048	234488	9.34e-15	77.8	51.81	0/-1
RM25_1260	Cutibacterium acnes (CP012351.1)	38.342	193	88	6	1	168	1344002	1344562	9.34e-15	77.8	51.81	0/2
RM25_1260	Cutibacterium acnes (CP025935.1)	38.342	193	88	6	1	168	1344025	1344585	9.34e-15	77.8	51.81	0/1
RM25_1260	Acidipropionibacterium jensenii (CP025571.1)	38.095	210	94	7	1	180	1805146	1805757	4.62e-14	75.5	47.62	0/1
RM25_1260	Acidipropionibacterium jensenii (CP040635.1)	36.667	210	97	7	1	180	2445958	2445347	2.25e-13	73.2	48.1	0/-2
RM25_1260	Acidipropionibacterium jensenii (CP025570.1)	36.667	210	97	7	1	180	1303951	1303340	2.25e-13	73.2	48.1	0/-3
RM25_1260	Acidipropionibacterium jensenii (CP025570.1)	36.702	188	99	4	1	168	312042	312605	7.49e-13	71.6	48.4	0/3
RM25_1260	Acidipropionibacterium jensenii (LR134473.1)	36.667	210	97	7	1	180	174037	173426	2.25e-13	73.2	48.1	0/-1
RM25_1260	Acidipropionibacterium acidipropionici (CP031057.1)	38.86	193	86	6	1	168	2193144	2193701	2.84e-13	73.2	47.67	0/3
RM25_1260	Acidipropionibacterium acidipropionici (CP040634.1)	38.86	193	86	6	1	168	1350844	1350287	2.84e-13	73.2	47.67	0/-1
RM25_1260	Acidipropionibacterium acidipropionici (CP015970.1)	38.86	193	86	6	1	168	683155	682598	2.84e-13	73.2	47.67	0/-3
RM25_1260	Acidipropionibacterium acidipropionici (CP019400.1)	38.86	193	86	6	1	168	563493	564050	2.84e-13	73.2	47.67	0/3
RM25_1260	Acidipropionibacterium acidipropionici (CP013126.1)	38.86	193	86	6	1	168	2726605	2726048	2.84e-13	73.2	47.67	0/-1
RM25_1260	Acidipropionibacterium acidipropionici (CP003493.1)	38.86	193	86	6	1	168	2047216	2047773	2.84e-13	73.2	47.67	0/1
RM25_1260	Acidipropionibacterium acidipropionici (CP014352.1)	38.86	193	86	6	1	168	384513	383956	2.84e-13	73.2	47.67	0/-1
RM25_1260	Acidipropionibacterium virtanenii strain JS278	36.458	192	92	4	1	168	1688071	1687514	4.82e-12	69.3	46.35	0/-2
# Query: RM25_1261: Propanediol utilization protein PduN
# RID: 2WVNX4Y7013
# Database: nt
# 0 hits found
# Query: RM25_1262: Microcompartment protein PduM
# RID: 2WVNX4Y7013
# Database: nt
# 0 hits found
# Query: RM25_1263: Ethanolamine utilization protein EutJ
# RID: 2WVNX4Y7013
# Database: nt
# 12 hits found
Query	Subject	% identity	Alignment length	Mismatches	Gap opens	q. start	q. end	s. start	s. end	evalue	bit score	% positives	query/sbjct frames
RM25_1263	Acidipropionibacterium acidipropionici (CP040634.1)	33.654	104	63	1	86	183	2540384	2540073	4.06e-07	52.8	47.12	0/-3
RM25_1263	Acidipropionibacterium acidipropionici (CP031057.1)	33.654	104	63	1	86	183	3227176	3226865	4.21e-07	52.8	47.12	0/-1
RM25_1263	Acidipropionibacterium acidipropionici (CP015970.1)	33.654	104	63	1	86	183	3254439	3254750	4.21e-07	52.8	47.12	0/3
RM25_1263	Acidipropionibacterium acidipropionici (CP014352.1)	33.654	104	63	1	86	183	2955803	2956114	4.21e-07	52.8	47.12	0/2
RM25_1263	Acidipropionibacterium virtanenii strain JS278	33.654	104	63	1	86	183	2813935	2813624	4.4e-07	52.8	47.12	0/-2
RM25_1263	Acidipropionibacterium acidipropionici (CP019400.1)	33.654	104	63	1	86	183	3029449	3029760	5.13e-07	52.8	47.12	0/1
RM25_1263	Acidipropionibacterium acidipropionici (CP013126.1)	33.654	104	63	1	86	183	259963	259652	5.13e-07	52.8	47.12	0/-1
RM25_1263	Acidipropionibacterium acidipropionici (CP003493.1)	33.654	104	63	1	86	183	804513	804824	5.13e-07	52.8	47.12	0/3
RM25_1263	Acidipropionibacterium jensenii (CP025571.1)	33.654	104	63	1	86	183	773827	774138	1.07e-06	51.6	47.12	0/1
RM25_1263	Acidipropionibacterium jensenii (CP040635.1)	33.654	104	63	1	86	183	498656	498345	1.23e-06	51.2	47.12	0/-1
RM25_1263	Acidipropionibacterium jensenii (CP025570.1)	33.654	104	63	1	86	183	2372194	2371883	1.23e-06	51.2	47.12	0/-3
RM25_1263	Acidipropionibacterium jensenii (LR134473.1)	33.654	104	63	1	86	183	3047221	3047532	1.23e-06	51.2	47.12	0/1
# Query: RM25_1264: Propanediol utilization protein PduJ
# RID: 2WVNX4Y7013
# Database: nt
# 0 hits found
# Query: RM25_1265: Propanediol utilization protein PduK
# RID: 2WVNX4Y7013
# Database: nt
# 0 hits found
# Query: RM25_1266: Glycerol dehydratase reactivation factor DhaG
# RID: 2WVNX4Y7013
# Database: nt
# 0 hits found
# Query: RM25_1267: Glycerol dehydratase reactivation factor large subunit
# RID: 2WVNX4Y7013
# Database: nt
# 0 hits found
# Query: RM25_1268: Propanediol dehydratase small subunit
# RID: 2WVNX4Y7013
# Database: nt
# 0 hits found
# Query: RM25_1269: Propanediol dehydratase medium subunit
# RID: 2WVNX4Y7013
# Database: nt
# 0 hits found
# Query: RM25_1270: Propanediol dehydratase large subunit
# RID: 2WVNX4Y7013
# Database: nt
# 0 hits found
# Query: RM25_1271: Propanediol utilization protein PduB
# RID: 2WVNX4Y7013
# Database: nt
# 0 hits found
# Query: RM25_1272: Propanediol utilization protein PduA
# RID: 2WVNX4Y7013
# Database: nt
# 38 hits found
Query	Subject	% identity	Alignment length	Mismatches	Gap opens	q. start	q. end	s. start	s. end	evalue	bit score	% positives	query/sbjct frames
RM25_1272	Acidipropionibacterium acidipropionici (CP019400.1)	57.494	447	183	3	123	562	1096742	1098082	1.03e-140	452	74.05	0/2
RM25_1272	Acidipropionibacterium acidipropionici (CP013126.1)	57.494	447	183	3	123	562	2193357	2192017	1.03e-140	452	74.05	0/-2
RM25_1272	Acidipropionibacterium acidipropionici (CP040634.1)	57.271	447	184	3	123	562	840288	838948	4.53e-140	450	73.83	0/-2
RM25_1272	Acidipropionibacterium acidipropionici (CP003493.1)	57.271	447	184	3	123	562	2596991	2598331	6.22e-140	449	73.83	0/2
RM25_1272	Acidipropionibacterium acidipropionici (CP031057.1)	57.271	447	184	3	123	562	1437901	1436561	6.34e-140	449	73.83	0/-1
RM25_1272	Acidipropionibacterium acidipropionici (CP015970.1)	57.271	447	184	3	123	562	1438398	1439738	6.34e-140	449	73.83	0/3
RM25_1272	Acidipropionibacterium acidipropionici (CP014352.1)	57.271	447	184	3	123	562	1139757	1141097	6.34e-140	449	73.83	0/3
RM25_1272	Acidipropionibacterium virtanenii strain JS278	57.834	434	181	1	131	562	1157783	1156482	4.68e-139	447	74.42	0/-1
RM25_1272	Cutibacterium acnes (CP012353.1)	61.743	413	156	1	150	560	1831545	1832783	2.17e-136	439	75.54	0/3
RM25_1272	Cutibacterium acnes (CP003195.1)	61.743	413	156	1	150	560	1843863	1845101	2.17e-136	439	75.54	0/3
RM25_1272	Cutibacterium acnes (CP012354.1)	61.743	413	156	1	150	560	1853052	1854290	2.17e-136	439	75.54	0/3
RM25_1272	Cutibacterium acnes (CP012355.1)	61.743	413	156	1	150	560	1853858	1855096	2.17e-136	439	75.54	0/2
RM25_1272	Cutibacterium acnes (CP044255.1)	61.743	413	156	1	150	560	1853537	1854775	2.17e-136	439	75.54	0/2
RM25_1272	Cutibacterium acnes (AP019664.1)	61.743	413	156	1	150	560	876892	878130	2.17e-136	439	75.54	0/1
RM25_1272	Cutibacterium acnes (AP022844.1)	61.743	413	156	1	150	560	1853800	1855038	2.17e-136	439	75.54	0/1
RM25_1272	Cutibacterium acnes (CP033842.1)	61.743	413	156	1	150	560	2167613	2166375	2.17e-136	439	75.54	0/-2
RM25_1272	Cutibacterium acnes (CP006032.1)	61.743	413	156	1	150	560	1853786	1855024	2.17e-136	439	75.54	0/2
RM25_1272	Cutibacterium acnes (CP002409.1)	61.743	413	156	1	150	560	1853852	1855090	2.17e-136	439	75.54	0/2
RM25_1272	Cutibacterium acnes (AP019723.1)	61.743	413	156	1	150	560	1853856	1855094	2.17e-136	439	75.54	0/3
RM25_1272	Cutibacterium acnes (CP025934.1)	61.743	413	156	1	150	560	1854053	1855291	2.17e-136	439	75.54	0/2
RM25_1272	Cutibacterium acnes (CP023676.1)	61.743	413	156	1	150	560	1854055	1855293	2.17e-136	439	75.54	0/1
RM25_1272	Cutibacterium acnes (CP033718.1)	61.743	413	156	1	150	560	955867	954629	2.17e-136	439	75.54	0/-1
RM25_1272	Cutibacterium acnes (CP001977.1)	61.743	413	156	1	150	560	1855046	1856284	2.17e-136	439	75.54	0/2
RM25_1272	Cutibacterium acnes (AP022845.1)	61.743	413	156	1	150	560	1853798	1855036	2.17e-136	439	75.54	0/2
RM25_1272	Cutibacterium acnes (CP003877.1)	61.743	413	156	1	150	560	1874312	1875550	2.17e-136	439	75.54	0/2
RM25_1272	Cutibacterium acnes (CP003196.1)	61.743	413	156	1	150	560	1852397	1853635	2.17e-136	439	75.54	0/2
RM25_1272	Cutibacterium acnes (CP012350.1)	61.743	413	156	1	150	560	1891921	1893159	2.17e-136	439	75.54	0/1
RM25_1272	Cutibacterium acnes (CP012352.1)	61.743	413	156	1	150	560	1876014	1877252	2.17e-136	439	75.54	0/3
RM25_1272	Cutibacterium acnes (CP002815.1)	61.743	413	156	1	150	560	1901026	1902264	2.17e-136	439	75.54	0/1
RM25_1272	Cutibacterium acnes (CP031442.1)	61.743	413	156	1	150	560	2238295	2237057	2.17e-136	439	75.54	0/-1
RM25_1272	Cutibacterium acnes (CP012351.1)	61.743	413	156	1	150	560	1901112	1902350	2.17e-136	439	75.54	0/3
RM25_1272	Cutibacterium acnes (CP003197.1)	61.743	413	156	1	150	560	1852971	1854209	2.42e-136	439	75.54	0/3
RM25_1272	Cutibacterium acnes (CP003293.1)	61.501	413	157	1	150	560	1853987	1855225	6.37e-136	438	75.3	0/2
RM25_1272	Cutibacterium acnes (AE017283.1)	61.743	413	156	1	150	560	1901031	1902269	6.56e-136	438	75.3	0/3
RM25_1272	Cutibacterium acnes (CP025935.1)	61.743	413	156	1	150	560	1901152	1902390	6.56e-136	438	75.3	0/1
RM25_1272	Cutibacterium acnes (CP013693.1)	60.185	432	170	1	131	560	1769706	1771001	1.98e-135	437	74.77	0/3
RM25_1272	Cutibacterium acnes (CP003084.1)	60.185	432	170	1	131	560	329345	330640	1.98e-135	437	74.77	0/2
RM25_1272	Cutibacterium acnes (CP012647.1)	60.185	432	170	1	131	560	1949854	1951149	1.98e-135	437	74.77	0/1
# Query: RM25_1260: corrinoid adenosyltransferase
# RID: 2WVNX4Y7013
# Database: nt
# 43 hits found
Query	Subject	% identity	Alignment length	Mismatches	Gap opens	q. start	q. end	s. start	s. end	evalue	bit score	% positives	query/sbjct frames
RM25_1260	Cutibacterium acnes (CP013693.1)	38.342	193	88	6	1	168	1265139	1265699	6.39e-15	78.2	51.81	0/3
RM25_1260	Cutibacterium acnes (CP003084.1)	38.342	193	88	6	1	168	1785029	1784469	6.39e-15	78.2	51.81	0/-2
RM25_1260	Cutibacterium acnes (CP012647.1)	38.342	193	88	6	1	168	1418279	1418839	6.39e-15	78.2	51.81	0/2
RM25_1260	Cutibacterium acnes (CP012353.1)	38.342	193	88	6	1	168	1320264	1320824	9.34e-15	77.8	51.81	0/3
RM25_1260	Cutibacterium acnes (CP003195.1)	38.342	193	88	6	1	168	1310366	1310926	9.34e-15	77.8	51.81	0/2
RM25_1260	Cutibacterium acnes (CP012354.1)	38.342	193	88	6	1	168	1320008	1320568	9.34e-15	77.8	51.81	0/2
RM25_1260	Cutibacterium acnes (CP012355.1)	38.342	193	88	6	1	168	1344643	1345203	9.34e-15	77.8	51.81	0/1
RM25_1260	Cutibacterium acnes (CP003293.1)	38.342	193	88	6	1	168	1032366	1031806	9.34e-15	77.8	51.81	0/-3
RM25_1260	Cutibacterium acnes (CP044255.1)	38.342	193	88	6	1	168	1319479	1320039	9.34e-15	77.8	51.81	0/1
RM25_1260	Cutibacterium acnes (AP019664.1)	38.342	193	88	6	1	168	50976	50416	9.34e-15	77.8	51.81	0/-2
RM25_1260	Cutibacterium acnes (AP022844.1)	38.342	193	88	6	1	168	1319937	1320497	9.34e-15	77.8	51.81	0/3
RM25_1260	Cutibacterium acnes (CP033842.1)	38.342	193	88	6	1	168	207251	206691	9.34e-15	77.8	51.81	0/-2
RM25_1260	Cutibacterium acnes (CP006032.1)	38.342	193	88	6	1	168	1319809	1320369	9.34e-15	77.8	51.81	0/1
RM25_1260	Cutibacterium acnes (CP002409.1)	38.342	193	88	6	1	168	1319873	1320433	9.34e-15	77.8	51.81	0/2
RM25_1260	Cutibacterium acnes (AP019723.1)	38.342	193	88	6	1	168	1319839	1320399	9.34e-15	77.8	51.81	0/1
RM25_1260	Cutibacterium acnes (CP025934.1)	38.342	193	88	6	1	168	1319833	1320393	9.34e-15	77.8	51.81	0/1
RM25_1260	Cutibacterium acnes (CP023676.1)	38.342	193	88	6	1	168	1319834	1320394	9.34e-15	77.8	51.81	0/2
RM25_1260	Cutibacterium acnes (CP033718.1)	38.342	193	88	6	1	168	1464906	1464346	9.34e-15	77.8	51.81	0/-2
RM25_1260	Cutibacterium acnes (CP001977.1)	38.342	193	88	6	1	168	1346007	1346567	9.34e-15	77.8	51.81	0/3
RM25_1260	Cutibacterium acnes (CP003197.1)	38.342	193	88	6	1	168	1319475	1320035	9.34e-15	77.8	51.81	0/3
RM25_1260	Cutibacterium acnes (AP022845.1)	38.342	193	88	6	1	168	1319938	1320498	9.34e-15	77.8	51.81	0/1
RM25_1260	Cutibacterium acnes (CP003877.1)	38.342	193	88	6	1	168	1349786	1350346	9.34e-15	77.8	51.81	0/2
RM25_1260	Cutibacterium acnes (CP003196.1)	38.342	193	88	6	1	168	1318920	1319480	9.34e-15	77.8	51.81	0/3
RM25_1260	Cutibacterium acnes (CP012350.1)	38.342	193	88	6	1	168	1329088	1329648	9.34e-15	77.8	51.81	0/1
RM25_1260	Cutibacterium acnes (CP012352.1)	38.342	193	88	6	1	168	1343697	1344257	9.34e-15	77.8	51.81	0/3
RM25_1260	Cutibacterium acnes (AE017283.1)	38.342	193	88	6	1	168	1343899	1344459	9.34e-15	77.8	51.81	0/1
RM25_1260	Cutibacterium acnes (CP002815.1)	38.342	193	88	6	1	168	1343901	1344461	9.34e-15	77.8	51.81	0/3
RM25_1260	Cutibacterium acnes (CP031442.1)	38.342	193	88	6	1	168	235048	234488	9.34e-15	77.8	51.81	0/-1
RM25_1260	Cutibacterium acnes (CP012351.1)	38.342	193	88	6	1	168	1344002	1344562	9.34e-15	77.8	51.81	0/2
RM25_1260	Cutibacterium acnes (CP025935.1)	38.342	193	88	6	1	168	1344025	1344585	9.34e-15	77.8	51.81	0/1
RM25_1260	Acidipropionibacterium jensenii (CP025571.1)	38.095	210	94	7	1	180	1805146	1805757	4.62e-14	75.5	47.62	0/1
RM25_1260	Acidipropionibacterium jensenii (CP040635.1)	36.667	210	97	7	1	180	2445958	2445347	2.25e-13	73.2	48.1	0/-2
RM25_1260	Acidipropionibacterium jensenii (CP025570.1)	36.667	210	97	7	1	180	1303951	1303340	2.25e-13	73.2	48.1	0/-3
RM25_1260	Acidipropionibacterium jensenii (CP025570.1)	36.702	188	99	4	1	168	312042	312605	7.49e-13	71.6	48.4	0/3
RM25_1260	Acidipropionibacterium jensenii (LR134473.1)	36.667	210	97	7	1	180	174037	173426	2.25e-13	73.2	48.1	0/-1
RM25_1260	Acidipropionibacterium acidipropionici (CP031057.1)	38.86	193	86	6	1	168	2193144	2193701	2.84e-13	73.2	47.67	0/3
RM25_1260	Acidipropionibacterium acidipropionici (CP040634.1)	38.86	193	86	6	1	168	1350844	1350287	2.84e-13	73.2	47.67	0/-1
RM25_1260	Acidipropionibacterium acidipropionici (CP015970.1)	38.86	193	86	6	1	168	683155	682598	2.84e-13	73.2	47.67	0/-3
RM25_1260	Acidipropionibacterium acidipropionici (CP019400.1)	38.86	193	86	6	1	168	563493	564050	2.84e-13	73.2	47.67	0/3
RM25_1260	Acidipropionibacterium acidipropionici (CP013126.1)	38.86	193	86	6	1	168	2726605	2726048	2.84e-13	73.2	47.67	0/-1
RM25_1260	Acidipropionibacterium acidipropionici (CP003493.1)	38.86	193	86	6	1	168	2047216	2047773	2.84e-13	73.2	47.67	0/1
RM25_1260	Acidipropionibacterium acidipropionici (CP014352.1)	38.86	193	86	6	1	168	384513	383956	2.84e-13	73.2	47.67	0/-1
RM25_1260	Acidipropionibacterium virtanenii strain JS278	36.458	192	92	4	1	168	1688071	1687514	4.82e-12	69.3	46.35	0/-2
# Query: RM25_1261: Propanediol utilization protein PduN
# RID: 2WVNX4Y7013
# Database: nt
# 0 hits found
# Query: RM25_1262: Microcompartment protein PduM
# RID: 2WVNX4Y7013
# Database: nt
# 0 hits found
# Query: RM25_1263: Ethanolamine utilization protein EutJ
# RID: 2WVNX4Y7013
# Database: nt
# 12 hits found
Query	Subject	% identity	Alignment length	Mismatches	Gap opens	q. start	q. end	s. start	s. end	evalue	bit score	% positives	query/sbjct frames
RM25_1263	Acidipropionibacterium acidipropionici (CP040634.1)	33.654	104	63	1	86	183	2540384	2540073	4.06e-07	52.8	47.12	0/-3
RM25_1263	Acidipropionibacterium acidipropionici (CP031057.1)	33.654	104	63	1	86	183	3227176	3226865	4.21e-07	52.8	47.12	0/-1
RM25_1263	Acidipropionibacterium acidipropionici (CP015970.1)	33.654	104	63	1	86	183	3254439	3254750	4.21e-07	52.8	47.12	0/3
RM25_1263	Acidipropionibacterium acidipropionici (CP014352.1)	33.654	104	63	1	86	183	2955803	2956114	4.21e-07	52.8	47.12	0/2
RM25_1263	Acidipropionibacterium virtanenii strain JS278	33.654	104	63	1	86	183	2813935	2813624	4.4e-07	52.8	47.12	0/-2
RM25_1263	Acidipropionibacterium acidipropionici (CP019400.1)	33.654	104	63	1	86	183	3029449	3029760	5.13e-07	52.8	47.12	0/1
RM25_1263	Acidipropionibacterium acidipropionici (CP013126.1)	33.654	104	63	1	86	183	259963	259652	5.13e-07	52.8	47.12	0/-1
RM25_1263	Acidipropionibacterium acidipropionici (CP003493.1)	33.654	104	63	1	86	183	804513	804824	5.13e-07	52.8	47.12	0/3
RM25_1263	Acidipropionibacterium jensenii (CP025571.1)	33.654	104	63	1	86	183	773827	774138	1.07e-06	51.6	47.12	0/1
RM25_1263	Acidipropionibacterium jensenii (CP040635.1)	33.654	104	63	1	86	183	498656	498345	1.23e-06	51.2	47.12	0/-1
RM25_1263	Acidipropionibacterium jensenii (CP025570.1)	33.654	104	63	1	86	183	2372194	2371883	1.23e-06	51.2	47.12	0/-3
RM25_1263	Acidipropionibacterium jensenii (LR134473.1)	33.654	104	63	1	86	183	3047221	3047532	1.23e-06	51.2	47.12	0/1
# Query: RM25_1264: Propanediol utilization protein PduJ
# RID: 2WVNX4Y7013
# Database: nt
# 0 hits found
# Query: RM25_1265: Propanediol utilization protein PduK
# RID: 2WVNX4Y7013
# Database: nt
# 0 hits found
# Query: RM25_1266: Glycerol dehydratase reactivation factor DhaG
# RID: 2WVNX4Y7013
# Database: nt
# 0 hits found
# Query: RM25_1267: Glycerol dehydratase reactivation factor large subunit
# RID: 2WVNX4Y7013
# Database: nt
# 0 hits found
# Query: RM25_1268: Propanediol dehydratase small subunit
# RID: 2WVNX4Y7013
# Database: nt
# 0 hits found
# Query: RM25_1269: Propanediol dehydratase medium subunit
# RID: 2WVNX4Y7013
# Database: nt
# 0 hits found
# Query: RM25_1270: Propanediol dehydratase large subunit
# RID: 2WVNX4Y7013
# Database: nt
# 0 hits found
# Query: RM25_1271: Propanediol utilization protein PduB
# RID: 2WVNX4Y7013
# Database: nt
# 0 hits found
# Query: RM25_1272: Propanediol utilization protein PduA
# RID: 2WVNX4Y7013
# Database: nt
# 0 hits found
